# Supplementary material for: Transcriptome Analysis of Newly Emerged Honeybees Exposure to Sublethal Carbendazim During Larval Stage
Source: Front Genet. 2018 Oct 8;9:426. doi: 10.3389/fgene.2018.00426 (PMC6186791; doi:10.3389/fgene.2018.00426)
Supplement: TABLE S1 — Survival Rates. Survival rates of control and 5 ng mg−1 carbendazim-treated groups (Chi-Square (χ2 Tests). [file Table_1.XLSX]

## Sheet: Sheet1
groups	Total	Pupation Count	Eclosion Count	Eclosion rate
A1	192	185	142	0.739583
A2	192	189	149	0.776042
A3	192	178	140	0.729167
B1	192	172	136	0.708333
B2	192	179	144	0.75
B3	192	181	138	0.71875
crosstabulation									Chi-Square ( χ2 ) Tests
			Survival		Total					Value	df	Asymp Sig. (2-sided)	Exact Sig.(2-sided)	Exact Sig.(1-sided)
			1	2					Pearson Chi-Square	`	1	0.012	0.017	0.008
Groups	1	Count	552	24	576				Continuity Correction b	5.642	1	0.078
		Expected Count	542	34	576				Likelihood Ratio	6.339	1	0.012	0.017	0.008
	2	Count	532	44	576				Fisher's Exact Test				0.017	0.008
		Expected Count	542	34	576				Linear-by-Linear Association	6.246c	1	0.012	0.017	0.008
Total		Count	1084	68	1152				N of Valid Cases	1152
		Expected Count	1084	68	1152				a 0 cells (.0%) have expected count less than 5. The minimum expected count is 34.00
									b Computed only for 2x2 table
