# Supplementary material for: Transcriptome Analysis of Newly Emerged Honeybees Exposure to Sublethal Carbendazim During Larval Stage
Source: Front Genet. 2018 Oct 8;9:426. doi: 10.3389/fgene.2018.00426 (PMC6186791; doi:10.3389/fgene.2018.00426)
Supplement: TABLE S2 — Gene-specific primers. Specific primers of functional gene used for qRT-PCR. [file Table_2.XLSX]

## Sheet: Gene-specific Primers
Gene-specific peimers used in this study
GeneID	mRNA	Description	Forward (5'-3')	Reverse (5'-3')	Tm (°C)	Production (bp)
410052	XM_006557679.2	Syt20	ACCCACAGTTTCCTCGTTGA	CCCCATGGGCCAAAAAGTTC	59	90
411494	XM_006560851.2	Cdk5alpha	GCCGCTCGATAACATACCCA	GCCGGCGGTTTCGTCT	60	72
412285	NM_001145738.1	Dat	AGTTAGTGACGCGGTAATGGG	CGACGACATGTCTCAGCCTC	60	198
100578023	XM_006560322.2	SIF amide	AAAGCCGAGTCTTCTTCCGA	CAAGGCGGGTGGATACCATT	59	112
727408	XM_001123118.4	slit homolog 1	CGGTCCTAATGCATTTTCTGGC	AATCTCGGCAGCATACGGAA	58	177
100576395	NM_001242470.1	Kr-h1	TGTTCACTTCACCGGCATGT	CTGACACAGCAGACACTGGT	60	180
409025	XM_392555.6	apolipoprotein D	TTCATCATGAGCCGAGAGCC	GTGTTTCCGTGCAGCATTGT	60	198
409677	NM_001040234.1	P450 6as5	GTGATGCCTGACCGGACATT	ATGCTTGGGCTGCGATAAGT	61	181
100577883	NM_001278333.1	P450 4aa1	TGCAAAGCATACGCAGAAAGT	TGAAGATGAAAAGCGGGCTG	58	129
AB023025	AB023025	A. mellifera β-actin	AGGAATGGAAGCTTGCGGTA	AATTTTCATGGTGGATGGTGC	60	181

## Sheet: Sheet1
Joint analysis of RNA-Seq and qRT-PCR
	RPKM
name	Mean_CK	Mean_test	foldChange(higher expression level was set to 1)	up_down		mean	SD	foldChange(higher expression level was set to 1)	p
Syt20	544.567	151.45	0.27811	Down		2.38777	1.13668	0.476044	0.01
Cdk5alpha	12381.9	5321.09	0.429747	Down		2.70465	1.76042	0.650887	0.098
Dat	396.63	194.365	0.490041	Down		3.11511	1.67245	0.536883	0.003
SIF amide	717.608	226.567	0.315726	Down		1.44169	1.19241	0.827097	0.44
slit homolog 1	2955.85	763.505	0.258303	Down		0.556143	0.116545	0.209559	0.129
Kr-h1	14.6714	55.1412	0.266071	Up		0.700814	1.54805	0.452707	0.045
apolipoprotein D	78.1353	207.329	0.376867	Up		1.27385	3.19284	0.398971	0.013
P450 6as5	4.64767	144.117	0.0322493	Up		0.305651	0.748303	0.408459	0.035
P450 4aa1	169.143	470.559	0.359452	Up		1.74528	2.11922	0.82355	0.087
				2.78201
					Cdk5alpha
Groups Methods		Syt20			Cdk5alpha			Dat			SIF amide			slit homolog 1			Kr-h1			apolipoprotein D			P450 6as5			P450 4aa1
RNA-seq	1	0.27811		1	0.429747		1	0.490041		1	0.315726		1	0.258303		0.266071	1		0.376867	1		0.0322493	1		0.359452	1
qRT-PCR	1	0.476044		1	0.650887		1	0.536883		1	0.827097		1	0.209559		0.452707	1		0.398971	1		0.408459	1		0.82355	1
		s																		2.20893
																			0.398971
		Syt20
