# Supplementary material for: Transcriptome Analysis of Newly Emerged Honeybees Exposure to Sublethal Carbendazim During Larval Stage
Source: Front Genet. 2018 Oct 8;9:426. doi: 10.3389/fgene.2018.00426 (PMC6186791; doi:10.3389/fgene.2018.00426)
Supplement: TABLE S3 — Summary of mapping result of RNA-seq. All genome mapping statistics. [file Table_3.XLSX]

## Sheet: genome_mapping_stat
Sample	Sample_A_1	Sample_A_2	Sample_A_3	Sample_B_1	Sample_B_2	Sample_B_3
Total reads	44304454	51263302	47771664	52233564	48819688	46164932
Total Mapped	35560723(80.26%)	41149741(80.27%)	38674593(80.96%)	41893516(80.20%)	38970291(79.82%)	37429337(81.08%)
Multiple mapped	863591(1.95%)	990882(1.93%)	982433(2.06%)	1031312(1.97%)	973603(1.99%)	1013051(2.19%)
Uniquely mapped	34697132(78.32%)	40158859(78.34%)	37692160(78.90%)	40862204(78.23%)	37996688(77.83%)	36416286(78.88%)
Read-1	17562198(39.64%)	20409457(39.81%)	19125547(40.04%)	20719739(39.67%)	19196166(39.32%)	18475205(40.02%)
Read-2	17134934(38.68%)	19749402(38.53%)	18566613(38.87%)	20142465(38.56%)	18800522(38.51%)	17941081(38.86%)
Reads map to '+'	17354802(39.17%)	20079796(39.17%)	18844436(39.45%)	20430754(39.11%)	18984362(38.89%)	18207579(39.44%)
Reads map to '-'	17342330(39.14%)	20079063(39.17%)	18847724(39.45%)	20431450(39.12%)	19012326(38.94%)	18208707(39.44%)
Non-splice reads	24357771(54.98%)	28159376(54.93%)	25642273(53.68%)	28471855(54.51%)	26175002(53.62%)	24671608(53.44%)
Splice reads	10339361(23.34%)	11999483(23.41%)	12049887(25.22%)	12390349(23.72%)	11821686(24.21%)	11744678(25.44%)
Reads mapped in proper pairs	31238696(70.51%)	35869182(69.97%)	34029366(71.23%)	36521042(69.92%)	34438878(70.54%)	32748454(70.94%)
