# Supplementary material for: Transcriptome Analysis of Newly Emerged Honeybees Exposure to Sublethal Carbendazim During Larval Stage
Source: Front Genet. 2018 Oct 8;9:426. doi: 10.3389/fgene.2018.00426 (PMC6186791; doi:10.3389/fgene.2018.00426)
Supplement: TABLE S4 — All differentially expressed genes. An absolute value of log2Ratio ≥ 1 (two-fold change) and false discovery ratio (FDR) ≤ 0.05 were set as significance thresholds and used to filter the differentially expressed genes (DEGs). [file Table_4.XLSX]

## Sheet: diff-Sample_A-vs-Sample_B-Pvalu
name	baseMean	baseMean_control_Sample_A	baseMean_case_Sample_B	foldChange	log2FoldChange	pval	padj	up_down	fpkm_Sample_A_1	fpkm_Sample_A_2	fpkm_Sample_A_3	fpkm_Sample_B_1	fpkm_Sample_B_2	fpkm_Sample_B_3	gene_biotype	Dbxref	description	gene_synonym	GO_id	GO_term	pathway	pathway_description
slit homolog 1	1859.68	2955.85	763.505	0.258303	-1.95286	0.00540226	0.222958	Down	47.4731	45.2998	110.337	21.4321	13.7791	14.6404	protein_coding	BEEBASE:GB43897,GeneID:727408			GO:0008201,GO:0042802,GO:0043237,GO:0042803,GO:0043394,GO:0048495,GO:0061364,GO:0030336,GO:0048846,GO:0090288,GO:0007411,GO:0070100,GO:0048754,GO:0010596,GO:0010593,GO:0002689,GO:0090027,GO:0001657,GO:0071676,GO:0090024,GO:0001933,GO:0009986,GO:0005737,GO:0070062,GO:0005576,GO:0005615,GO:0016020,GO:0005886,GO:0005509,GO:0005095,GO:0002042,GO:0071504,GO:0032870,GO:0021836,GO:0021972,GO:0050929,GO:…	heparin binding|identical protein binding|laminin-1 binding|protein homodimerization activity|proteoglycan binding|Roundabout binding|apoptotic process involved in luteolysis|negative regulation of cell migration|axon extension involved in axon guidance|negative regulation of cellular response to growth factor stimulus|axon guidance|negative regulation of chemokine-mediated signaling pathway|bran…
Syt20	348.008	544.567	151.45	0.27811	-1.84627	0.0313521	0.54726	Down	5.15218	22.2882	14.1897	4.68106	3.3202	3.60156	protein_coding	BEEBASE:GB54319,GeneID:410052	synaptotagmin 20		GO:0061782,GO:0048174,GO:0019905,GO:0030425,GO:0031339,GO:0007420,GO:0032127,GO:0045956,GO:0048791,GO:0030173,GO:1903861,GO:0030285,GO:0043231,GO:1990742,GO:0044306,GO:0007613,GO:0043025,GO:0014049,GO:0045955,GO:0048471,GO:0014059,GO:0033604,GO:0005886,GO:0030100,GO:0046929,GO:0030276,GO:0097449,GO:0061792,GO:0050709,GO:0046872,GO:0030424,GO:0006906,GO:1905433,GO:0001786,GO:0030054	vesicle fusion with vesicle|negative regulation of short-term neuronal synaptic plasticity|syntaxin binding|dendrite|negative regulation of vesicle fusion|brain development|dense core granule membrane|positive regulation of calcium ion-dependent exocytosis|calcium ion-regulated exocytosis of neurotransmitter|integral component of Golgi membrane|positive regulation of dendrite extension|integral c…
ACSF2	584.215	826.726	341.704	0.413322	-1.27466	4.38e-07	0.000194022	Down	7.3261	6.96711	8.21727	4.29668	4.20961	1.50188	protein_coding	BEEBASE:GB44116,GeneID:552475	acyl-CoA synthetase family member 2		GO:0006631,GO:0005739,GO:0005524,GO:0016874	fatty acid metabolic process|mitochondrion|ATP binding|ligase activity
Apd-1	717.393	1216.89	217.898	0.179062	-2.48147	0.0164559	0.407954	Down	21.7804	30.9312	71.295	14.1041	1.93192	5.45368	protein_coding	BEEBASE:GB53115,GeneID:551367	apidermin 1
Apd-2	945.026	1565.96	324.093	0.206961	-2.27257	1.61e-05	0.00315324	Down	134.965	274.828	231.345	70.7108	11.3881	47.8529	protein_coding	BEEBASE:GB53119,GeneID:727161	apidermin 2
Apd-3	255.061	424.689	85.4331	0.201166	-2.31354	0.0352348	0.563227	Down	18.5674	29.1553	71.7169	11.7872	1.39333	8.72593	protein_coding	BEEBASE:GB53114,GeneID:100037419	apidermin 3
CPR19	64.6623	91.3594	37.9652	0.415558	-1.26688	0.0307146	0.54643	Down	1.47446	3.78163	3.55181	1.4922	0.444895	1.52818	protein_coding	BEEBASE:GB50453,GeneID:413115	cuticular protein 19
CPR5	3564.07	5334.85	1793.28	0.336144	-1.57285	0.0343839	0.55992	Down	366.799	104.045	273.433	70.8816	42.1675	119.348	protein_coding	BEEBASE:GB40299,GeneID:552350	cuticular protein 5		GO:0042302	structural constituent of cuticle
Dat	295.497	396.63	194.365	0.490041	-1.02903	0.00130022	0.093341	Down	6.33805	6.51683	7.18941	4.72083	4.35865	1.4365	protein_coding	BEEBASE:GB40867,GeneID:412285	dopamine transporter	NT-2	GO:0035094,GO:0015844,GO:0021984,GO:0005887,GO:0007608,GO:0040018,GO:0007568,GO:0045121,GO:0060134,GO:0042416,GO:0043005,GO:0042053,GO:0043025,GO:0005886,GO:0098793,GO:0035240,GO:0042420,GO:0005329,GO:0051591,GO:0015872,GO:0005330,GO:0042220,GO:0090494,GO:0008144,GO:0042493,GO:0051583,GO:0046872,GO:0030424,GO:0045471,GO:0007595,GO:0008504,GO:0009986,GO:0010039,GO:0007626,GO:0047485,GO:0016600,GO:…	response to nicotine|monoamine transport|adenohypophysis development|integral component of plasma membrane|sensory perception of smell|positive regulation of multicellular organism growth|aging|membrane raft|prepulse inhibition|dopamine biosynthetic process|neuron projection|regulation of dopamine metabolic process|neuronal cell body|plasma membrane|presynapse|dopamine binding|dopamine catabolic …
Eaat-2	19104.8	25632.5	12577.2	0.490673	-1.02717	8.14e-06	0.00202323	Down	381.591	456.043	568.42	258.459	234.196	230.511	protein_coding	BEEBASE:GB49785,GeneID:406113	excitatory amino acid transporter 2	Eaat	GO:0035264,GO:0005887,GO:0007399,GO:0005886,GO:0046326,GO:0008509,GO:0015501,GO:0005313,GO:0030534,GO:0098656,GO:0043200,GO:0031668,GO:0042493,GO:0070779,GO:0009416,GO:0051938,GO:0009611,GO:0089711,GO:0030673,GO:0021537,GO:0015813,GO:0030424,GO:0007632,GO:0010259,GO:0009986	multicellular organism growth|integral component of plasma membrane|nervous system development|plasma membrane|positive regulation of glucose import|anion transmembrane transporter activity|glutamate:sodium symporter activity|L-glutamate transmembrane transporter activity|adult behavior|anion transmembrane transport|response to amino acid|cellular response to extracellular stimulus|response to dr…
OBP 30a like	115.785	162.399	69.1712	0.425935	-1.2313	0.000790255	0.0644469	Down	4.06504	4.31856	4.92422	1.92331	2.288	1.66421	protein_coding	BEEBASE:GB40192,GeneID:100577024	odorant receptor 30a-like		GO:0005549,GO:0004984,GO:0050911,GO:0032590,GO:0016021,GO:0005886,GO:0007608	odorant binding|olfactory receptor activity|detection of chemical stimulus involved in sensory perception of smell|dendrite membrane|integral component of membrane|plasma membrane|sensory perception of smell
LOC100577028	200.608	280.695	120.52	0.429361	-1.21974	0.000410775	0.0402638	Down	5.28689	7.88744	8.85755	3.54132	4.10161	2.04992	protein_coding	GeneID:100577028
LOC100577073	156.301	243.018	69.5831	0.286329	-1.80426	0.0141386	0.38135	Down	31.0474	12.785	26.8336	2.19284	14.1462	1.55071	protein_coding	GeneID:100577073
LOC100577098	102.262	138.252	66.2709	0.479347	-1.06086	0.00711318	0.257134	Down	1.4444	0.72127	1.40054	0.715183	0.665554	0.359035	protein_coding	BEEBASE:GB42552,GeneID:100577098
LOC100577187	32.0437	49.3891	14.6983	0.297602	-1.74854	0.00823604	0.280057	Down	3.2809	2.72605	4.74023	1.10004	1.85822	0.403924	protein_coding	BEEBASE:GB54081,GeneID:100577187			GO:0016569,GO:0006336,GO:0031935,GO:0006351,GO:0000790,GO:0031491,GO:0003714	covalent chromatin modification|DNA replication-independent nucleosome assembly|regulation of chromatin silencing|transcription, DNA-templated|nuclear chromatin|nucleosome binding|transcription corepressor activity
LOC100577239	948.423	1306.85	589.997	0.451465	-1.14731	0.0130456	0.36755	Down	10.2391	14.7944	10.2374	8.22999	6.65471	1.72482	protein_coding	BEEBASE:GB47518,GeneID:100577239
LOC100577409	4610.36	6242.16	2978.56	0.477169	-1.06743	0.00119149	0.0873896	Down	25.9894	40.3555	39.6649	21.1761	17.7567	14.5218	protein_coding	BEEBASE:GB42865,GeneID:100577409			GO:0015732,GO:0016021,GO:0005886,GO:0005215	prostaglandin transport|integral component of membrane|plasma membrane|transporter activity
SIF amide	472.088	717.608	226.567	0.315726	-1.66326	0.00133659	0.0946196	Down	62.8554	61.9951	104.6	33.7737	36.4412	6.62013	protein_coding	BEEBASE:GB40093,GeneID:100578023			GO:0005576,GO:0007218	extracellular region|neuropeptide signaling pathway
LOC100578562	23.0573	39.3613	6.75317	0.171569	-2.54314	0.00155072	0.106811	Down	0.341421	0.343728	0.313648	0.0574717	0.10164	0.0408362	protein_coding	BEEBASE:GB40658,GeneID:100578562
LOC100578703	209.006	299.02	118.992	0.397939	-1.32938	7.5e-06	0.00196111	Down	6.88033	9.11707	8.48641	3.14886	4.30307	2.39141	protein_coding	BEEBASE:GB52740,GeneID:100578703
LOC100578744	95.0239	132.163	57.8845	0.437977	-1.19107	0.0131095	0.36755	Down	0.868005	1.0414	1.67437	0.523798	0.713476	0.346108	protein_coding	BEEBASE:GB50876,GeneID:100578744			GO:0048678,GO:0051895,GO:0070062,GO:0042493,GO:0060588,GO:0005576,GO:0000302,GO:0071638,GO:0005615,GO:0042246,GO:0043025,GO:0048471,GO:0015485,GO:0005319,GO:0010642,GO:0007568,GO:0042308,GO:0001525,GO:0048662,GO:0007420,GO:2000098,GO:0006006,GO:0022626,GO:2000405,GO:0006629,GO:0030425,GO:0014012,GO:1900016,GO:0005783	response to axon injury|negative regulation of focal adhesion assembly|extracellular exosome|response to drug|negative regulation of lipoprotein lipid oxidation|extracellular region|response to reactive oxygen species|negative regulation of monocyte chemotactic protein-1 production|extracellular space|tissue regeneration|neuronal cell body|perinuclear region of cytoplasm|cholesterol binding|lipid…
LOC101664701	2867.94	4132.45	1603.43	0.388009	-1.36584	4.62e-07	0.000196231	Down	49.6386	43.9607	63.5918	24.5573	25.6202	15.4923	protein_coding	GeneID:101664701	PI-PLC X domain-containing protein 1-like		GO:0005737,GO:0008081,GO:0006629	cytoplasm|phosphoric diester hydrolase activity|lipid metabolic process
LOC102654968	38.7734	57.5805	19.9663	0.346754	-1.52801	0.0102356	0.318114	Down	3.33586	3.48305	4.23988	1.34857	1.40697	1.21288	protein_coding	GeneID:102654968
LOC102655806	262.554	350.465	174.643	0.498318	-1.00486	0.00521387	0.22054	Down	3.28125	5.28605	4.09119	2.81344	2.55428	1.28235	protein_coding	GeneID:102655806
LOC107964907	180.947	260.122	101.772	0.391248	-1.35385	0.000547821	0.0485607	Down	1.95154	3.22199	3.74237	1.26241	1.35775	1.10029	protein_coding	GeneID:107964907			ame04068,ame04150,ame04213	FoxO signaling pathway|mTOR signaling pathway|Longevity regulating pathway - multiple species
LOC107965075	65.4503	87.5074	43.3933	0.495881	-1.01193	0.0304355	0.544698	Down	7.25622	8.92611	7.27267	5.46919	5.17655	2.18233	protein_coding	GeneID:107965075
LOC408463	32809.1	43819.1	21799.2	0.497481	-1.00729	1.21e-08	1.24e-05	Down	219.417	185.061	192.29	119.052	114.02	76.9967	protein_coding	BEEBASE:GB54151,GeneID:408463			GO:0010107,GO:0006813,GO:0051289,GO:0005887,GO:0031224,GO:0005242	potassium ion import|potassium ion transport|protein homotetramerization|integral component of plasma membrane|intrinsic component of membrane|inward rectifier potassium channel activity
LOC409159	3088.61	4343.32	1833.9	0.422235	-1.24388	0.000212754	0.0255155	Down	79.9352	87.0312	132.07	41.4928	37.7429	52.1136	protein_coding	BEEBASE:GB48344,GeneID:409159			GO:0004930,GO:0008366,GO:0048148,GO:0048149,GO:0035095,GO:0030866,GO:0060857,GO:0007186,GO:0019991,GO:0007419,GO:0016021,GO:0005886,GO:0005919	G-protein coupled receptor activity|axon ensheathment|behavioral response to cocaine|behavioral response to ethanol|behavioral response to nicotine|cortical actin cytoskeleton organization|establishment of glial blood-brain barrier|G-protein coupled receptor signaling pathway|septate junction assembly|ventral cord development|integral component of membrane|plasma membrane|pleated septate junction
LOC409648	3744.05	5673.93	1814.17	0.319737	-1.64504	5.38e-08	4.99e-05	Down	132.901	152.931	184.019	63.2418	68.7372	22.3551	protein_coding	BEEBASE:GB50885,GeneID:409648
LOC409814	2363.04	3356.13	1369.94	0.408191	-1.29268	0.00348864	0.175188	Down	35.0788	58.0298	65.1218	20.7435	33.7418	12.6677	protein_coding	BEEBASE:GB51751,GeneID:409814			GO:0043231,GO:0005764,GO:0016020,GO:0004566,GO:0016787,GO:0019904,GO:0005102,GO:0005975,GO:0005783,GO:0070062,GO:0005615	intracellular membrane-bounded organelle|lysosome|membrane|beta-glucuronidase activity|hydrolase activity|protein domain specific binding|receptor binding|carbohydrate metabolic process|endoplasmic reticulum|extracellular exosome|extracellular space	ame00040,ame00531,ame00860,ame00983,ame04142	Pentose and glucuronate interconversions|Glycosaminoglycan degradation|Porphyrin and chlorophyll metabolism|Drug metabolism - other enzymes|Lysosome
LOC410452	247.654	347.571	147.736	0.425052	-1.23429	1.38e-05	0.00286807	Down	5.30082	4.59212	6.28995	3.41029	2.46639	1.43971	protein_coding	BEEBASE:GB40085,GeneID:410452			GO:0005576,GO:0004181,GO:0008270	extracellular region|metallocarboxypeptidase activity|zinc ion binding
LOC410793	4753.06	6551.86	2954.25	0.450903	-1.14911	0.00289682	0.153803	Down	8.85076	13.1404	17.0866	6.7938	5.92086	5.52054	protein_coding	BEEBASE:GB55490,GeneID:410793			GO:0016055,GO:0005576,GO:0008289,GO:0005319	Wnt signaling pathway|extracellular region|lipid binding|lipid transporter activity
Tspan1	25810.1	35692.7	15927.6	0.446243	-1.1641	7.08e-06	0.00192565	Down	411.825	439.064	576.4	276.837	239.194	198.72	protein_coding	BEEBASE:GB55395,GeneID:410821	tetraspanin-9		GO:0007166,GO:0005925,GO:0005887,GO:0097197	cell surface receptor signaling pathway|focal adhesion|integral component of plasma membrane|tetraspanin-enriched microdomain
AQPAn.G-like	4281.15	5974.65	2587.66	0.433106	-1.20721	8.45e-05	0.0115876	Down	208.353	129.285	224.583	94.143	96.6104	71.3394	protein_coding	BEEBASE:GB41225,GeneID:410915	aquaporin AQPAn.G-like		GO:0005887,GO:0015250,GO:0034220	integral component of plasma membrane|water channel activity|ion transmembrane transport
LOC410925	715.219	997.933	432.506	0.433401	-1.20622	0.00601896	0.237642	Down	2.94564	5.01402	5.30776	2.23879	2.55811	1.59231	protein_coding	BEEBASE:GB47037,GeneID:410925			GO:0004879,GO:0003707,GO:0008270,GO:0071456,GO:0040007,GO:0030518,GO:0048638,GO:0006351,GO:0005634,GO:0005667,GO:0000978	RNA polymerase II transcription factor activity, ligand-activated sequence-specific DNA binding|steroid hormone receptor activity|zinc ion binding|cellular response to hypoxia|growth|intracellular steroid hormone receptor signaling pathway|regulation of developmental growth|transcription, DNA-templated|nucleus|transcription factor complex|RNA polymerase II core promoter proximal region sequence-s…
Cdk5alpha	8851.5	12381.9	5321.09	0.429747	-1.21844	0.0323252	0.557414	Down	62.1054	133.051	105.012	66.8952	52.0342	21.6619	protein_coding	BEEBASE:GB55798,GeneID:411494			GO:0043025,GO:0005654,GO:0005634,GO:0048471,GO:0005886,GO:0014069,GO:0045296,GO:0021819,GO:0005509,GO:0030517,GO:0016534,GO:0045892,GO:0016301,GO:0007158,GO:0030182,GO:0001764,GO:0031175,GO:0018107,GO:0071158,GO:0043525,GO:0030424,GO:0043292,GO:0016533,GO:0005737,GO:0030425,GO:0043197,GO:0030426,GO:0016020,GO:0031594,GO:0043539,GO:0007411,GO:0007413,GO:0007420,GO:0021549,GO:0009790,GO:0048013,GO:…	neuronal cell body|nucleoplasm|nucleus|perinuclear region of cytoplasm|plasma membrane|postsynaptic density|cadherin binding|layer formation in cerebral cortex|calcium ion binding|negative regulation of axon extension|cyclin-dependent protein kinase 5 activator activity|negative regulation of transcription, DNA-templated|kinase activity|neuron cell-cell adhesion|neuron differentiation|neuron migr…
LOC411507	507.205	681.491	332.92	0.488517	-1.03352	9.91e-06	0.00234987	Down	21.8019	23.1969	25.8044	14.3359	13.3896	7.62203	protein_coding	BEEBASE:GB48870,GeneID:411507			GO:0004693,GO:0004672,GO:0006468,GO:0005737,GO:0005634,GO:0005524	cyclin-dependent protein serine/threonine kinase activity|protein kinase activity|protein phosphorylation|cytoplasm|nucleus|ATP binding
LOC412074	5126.38	7453.03	2799.72	0.375649	-1.41254	1.71e-14	8.73e-11	Down	138.003	120.167	146.712	64.2393	51.796	39.3601	protein_coding	BEEBASE:GB54213,GeneID:412074			GO:0005524,GO:0005388,GO:0046872,GO:0006874,GO:0005887,GO:0043231,GO:0016020	ATP binding|calcium-transporting ATPase activity|metal ion binding|cellular calcium ion homeostasis|integral component of plasma membrane|intracellular membrane-bounded organelle|membrane
LOC412188	32.6954	48.6745	16.7163	0.343431	-1.54191	0.0164923	0.407954	Down	3.98309	7.43547	13.352	0	3.57228	0	protein_coding	GeneID:412188			GO:0045294,GO:0045296,GO:0019903,GO:0016342,GO:0005737,GO:0005634	alpha-catenin binding|cadherin binding|protein phosphatase binding|catenin complex|cytoplasm|nucleus
LOC412767	49.015	67.1481	30.8818	0.459905	-1.12059	0.0335986	0.557857	Down	2.09951	2.3278	2.6979	1.01851	1.1819	0.865943	protein_coding	BEEBASE:GB42796,GeneID:412767			GO:0042595,GO:0007623,GO:0007631,GO:0008049,GO:0007617,GO:0042594,GO:0007622,GO:0005576,GO:0005615,GO:0008343	behavioral response to starvation|circadian rhythm|feeding behavior|male courtship behavior|mating behavior|response to starvation|rhythmic behavior|extracellular region|extracellular space|adult feeding behavior
LOC413200	3534.4	4875.48	2193.32	0.449867	-1.15243	0.000388812	0.038481	Down	30.8444	49.057	51.7761	21.6567	17.8736	21.1185	protein_coding	BEEBASE:GB46165,GeneID:413200			GO:0007419,GO:0061320,GO:0007506,GO:0004713,GO:0007522,GO:0007280,GO:0007507,GO:0010002,GO:0008284,GO:0007523,GO:0016477,GO:0045089,GO:0007417,GO:0050829,GO:0007493,GO:0008543,GO:0048542,GO:0007369,GO:0006468,GO:0007509,GO:0008354,GO:0008360,GO:0001710,GO:0021782,GO:0007431,GO:0007500,GO:0010001,GO:0016021,GO:0019233,GO:0008078,GO:0008347,GO:0005524,GO:0007525,GO:0048747,GO:0008406,GO:0005007	ventral cord development|pericardial nephrocyte differentiation|gonadal mesoderm development|protein tyrosine kinase activity|visceral muscle development|pole cell migration|heart development|cardioblast differentiation|positive regulation of cell proliferation|larval visceral muscle development|cell migration|positive regulation of innate immune response|central nervous system development|defens…	ame04144	Endocytosis
LOC413924	112.005	159.429	64.5806	0.405073	-1.30374	0.0160397	0.406738	Down	3.32092	3.70863	7.04422	2.63001	1.8138	1.38755	protein_coding	BEEBASE:GB50901,GeneID:413924			GO:0004365,GO:0051287,GO:0050661,GO:0006006,GO:0006096,GO:0007520,GO:0007525,GO:0005811,GO:0031430,GO:0030018	glyceraldehyde-3-phosphate dehydrogenase (NAD+) (phosphorylating) activity|NAD binding|NADP binding|glucose metabolic process|glycolytic process|myoblast fusion|somatic muscle development|lipid particle|M band|Z disc	ame01200,ame01230,ame00010	Carbon metabolism|Biosynthesis of amino acids|Glycolysis / Gluconeogenesis
LOC551604	1872.22	2685.8	1058.64	0.394164	-1.34313	5.2e-12	1.33e-08	Down	58.5683	43.8086	49.8429	24.3101	22.2775	16.9215	protein_coding	BEEBASE:GB53375,GeneID:551604	Rh-like protein		GO:0008519,GO:0016323,GO:0030659,GO:0016021,GO:0072488,GO:0015695,GO:0005887,GO:0097272,GO:0015696	ammonium transmembrane transporter activity|basolateral plasma membrane|cytoplasmic vesicle membrane|integral component of membrane|ammonium transmembrane transport|organic cation transport|integral component of plasma membrane|ammonia homeostasis|ammonium transport
LOC551611	316.802	432.632	200.972	0.464534	-1.10614	2.81e-05	0.00529603	Down	19.5213	14.2654	15.9997	10.6718	8.77754	5.80785	protein_coding	BEEBASE:GB47133,GeneID:551611			GO:0005887,GO:0016020,GO:0005886,GO:0014731,GO:0008519,GO:0030506,GO:0015696,GO:0015695,GO:0070634,GO:0046658,GO:0016323,GO:0030659	integral component of plasma membrane|membrane|plasma membrane|spectrin-associated cytoskeleton|ammonium transmembrane transporter activity|ankyrin binding|ammonium transport|organic cation transport|transepithelial ammonium transport|anchored component of plasma membrane|basolateral plasma membrane|cytoplasmic vesicle membrane
LOC551706	766.122	1051.6	480.643	0.457059	-1.12955	1.16e-07	7.39e-05	Down	3.08953	3.7413	3.98556	1.70461	1.80967	1.32473	protein_coding	BEEBASE:GB54226,GeneID:551706			GO:0042470,GO:0016020,GO:0035371,GO:0016459,GO:0043005,GO:0043025,GO:0001750,GO:0031987,GO:0001726,GO:0042759,GO:0005524,GO:0042438,GO:0005509,GO:0030318,GO:0032402,GO:0042552,GO:0042476,GO:0006892,GO:0072659,GO:0031585,GO:0042641,GO:0005737,GO:0005829,GO:0070062,GO:0032433,GO:0005794,GO:0030426,GO:0032593,GO:0005882,GO:0000146,GO:0017137,GO:0003723,GO:0030048,GO:0032869,GO:0007268,GO:0051643,GO:…	melanosome|membrane|microtubule plus-end|myosin complex|neuron projection|neuronal cell body|photoreceptor outer segment|locomotion involved in locomotory behavior|ruffle|long-chain fatty acid biosynthetic process|ATP binding|melanin biosynthetic process|calcium ion binding|melanocyte differentiation|melanosome transport|myelination|odontogenesis|post-Golgi vesicle-mediated transport|protein loca…	ame04391	Hippo signaling pathway -fly
LOC724466	1751.53	2610.76	892.31	0.341782	-1.54885	0.000379698	0.0383231	Down	13.5272	21.8396	16.7513	9.70923	7.4267	3.3451	protein_coding	BEEBASE:GB50507,GeneID:724466			GO:0010842,GO:0016323,GO:0016021,GO:0034109	retina layer formation|basolateral plasma membrane|integral component of membrane|homotypic cell-cell adhesion
LOC725033	4164.94	5601.77	2728.11	0.487009	-1.03798	0.0288291	0.539917	Down	52.4748	82.5649	56.4799	50.3209	33.3031	13.1561	protein_coding	BEEBASE:GB43604,GeneID:725033
LOC725164	20233.7	27498.4	12969	0.471627	-1.08428	0.0281764	0.535878	Down	45.899	71.0269	44.73	38.6263	31.634	9.55621	protein_coding	BEEBASE:GB50828,GeneID:725164
LOC725413	531.815	772.423	291.207	0.377005	-1.40735	3.83e-05	0.00672619	Down	2.33327	3.1932	3.20112	1.14738	1.59144	0.750361	protein_coding	BEEBASE:GB48687,GeneID:725413			GO:0005576	extracellular region
LOC725447	113.45	167.041	59.8592	0.35835	-1.48056	0.0358299	0.567289	Down	2.27358	6.25721	6.13889	2.68177	2.64661	0.321663	protein_coding	BEEBASE:GB48686,GeneID:725447
LOC725578	1406.8	1882.99	930.608	0.494218	-1.01678	2.38e-07	0.000116511	Down	36.0235	38.2341	49.8553	24.6816	20.8417	24.6283	protein_coding	BEEBASE:GB52634,GeneID:725578
LOC725698	272.663	371.76	173.565	0.466873	-1.0989	0.0193822	0.437824	Down	2.58752	3.92391	2.63182	2.08086	1.8404	0.509582	protein_coding	BEEBASE:GB55795,GeneID:725698
LOC725892	1862.78	2572.03	1153.53	0.448491	-1.15685	1.94e-09	3.96e-06	Down	61.5074	62.7513	72.7137	33.4068	32.3532	26.3455	protein_coding	BEEBASE:GB49780,GeneID:725892			GO:0001501,GO:1990138,GO:0005578,GO:1904209,GO:0005802,GO:0014911,GO:0008201,GO:0046872,GO:1990523,GO:0007155,GO:0044344,GO:0008593,GO:0071560,GO:0003073,GO:0071356,GO:0032355,GO:0071307,GO:0001666,GO:0030198,GO:0031012,GO:0009612,GO:0001953,GO:0005615,GO:0014850,GO:1900025,GO:0031594	skeletal system development|neuron projection extension|proteinaceous extracellular matrix|positive regulation of chemokine (C-C motif) ligand 2 secretion|trans-Golgi network|positive regulation of smooth muscle cell migration|heparin binding|metal ion binding|bone regeneration|cell adhesion|cellular response to fibroblast growth factor stimulus|regulation of Notch signaling pathway|cellular resp…
LOC726148	1173.3	1617.98	728.62	0.450328	-1.15095	0.00110455	0.0840282	Down	8.90729	13.2851	12.5286	6.88257	6.49528	3.19338	protein_coding	BEEBASE:GB45525,GeneID:726148			GO:0005886,GO:0045202,GO:0050839,GO:0032403,GO:0051017,GO:0048755,GO:0007155,GO:0007267,GO:0048668,GO:0007416,GO:0050808,GO:0030424,GO:0008039,GO:0030054,GO:0016021,GO:0035641,GO:0031225	plasma membrane|synapse|cell adhesion molecule binding|protein complex binding|actin filament bundle assembly|branching morphogenesis of a nerve|cell adhesion|cell-cell signaling|collateral sprouting|synapse assembly|synapse organization|axon|synaptic target recognition|cell junction|integral component of membrane|locomotory exploration behavior|anchored component of membrane
LOC726377	123.721	171.369	76.0725	0.44391	-1.17166	0.0351958	0.563227	Down	2.0655	1.0063	2.80491	1.02533	1.15019	0.418768	protein_coding	BEEBASE:GB49648,GeneID:726377			GO:0005576,GO:0018990,GO:0007218	extracellular region|ecdysis, chitin-based cuticle|neuropeptide signaling pathway
LOC726729	292.629	394.894	190.364	0.482063	-1.05271	0.0482039	0.627884	Down	1.50106	3.29046	3.40258	1.73068	1.24628	0.920838	protein_coding	BEEBASE:GB48999,GeneID:726729			GO:0008285,GO:0003677,GO:0045736,GO:0070888,GO:0043392,GO:0042826,GO:0042803,GO:0000978,GO:0043565,GO:0003705,GO:0045892,GO:0044212,GO:0043923,GO:0001077,GO:0043065,GO:0071549,GO:2001269,GO:0006978,GO:0005739,GO:0045893,GO:0043922,GO:0005634,GO:0006461,GO:0071157,GO:0017053	negative regulation of cell proliferation|DNA binding|negative regulation of cyclin-dependent protein serine/threonine kinase activity|E-box binding|negative regulation of DNA binding|histone deacetylase binding|protein homodimerization activity|RNA polymerase II core promoter proximal region sequence-specific DNA binding|sequence-specific DNA binding|transcription factor activity, RNA polymerase…
LOC726793	33353.1	53188.9	13517.3	0.254138	-1.97632	2.27e-13	7.7e-10	Down	813.361	682.093	970.857	274.177	250.884	141.787	protein_coding	BEEBASE:GB52464,GeneID:726793
LOC726839	98.6219	146.13	51.1142	0.349787	-1.51545	0.000143559	0.0185245	Down	2.4183	2.21631	2.08218	1.05303	0.923648	0.571683	protein_coding	BEEBASE:GB41742,GeneID:726839			GO:0015771,GO:0016021,GO:0005886,GO:0015574	trehalose transport|integral component of membrane|plasma membrane|trehalose transmembrane transporter activity
NPF	133.149	187.334	78.9649	0.42152	-1.24633	0.000387984	0.038481	Down	11.996	9.8157	16.5929	7.0388	4.66376	1.98669	protein_coding	BEEBASE:GB50693,GeneID:726526	neuropeptide F		GO:0005576,GO:0007218	extracellular region|neuropeptide signaling pathway
Qbp-1	998.672	1475.98	521.36	0.353229	-1.50133	0.00162067	0.110141	Down	57.6906	50.9251	101.588	31.778	25.2206	11.4466	protein_coding	BEEBASE:GB45741,GeneID:678511	Queen brain-selective protein-1
AGLU2	21.8929	9.08499	34.7008	3.81958	1.93341	0.0154273	0.399351	Up	0.419769	0.220617	0.234205	0.859785	1.26796	1.25585	protein_coding	BEEBASE:GB43248,GeneID:409889	alpha glucosidase 2	Hbg1	GO:0004558,GO:0032450	alpha-1,4-glucosidase activity|maltose alpha-glucosidase activity
C1q-VP	85.9753	48.4213	123.529	2.55114	1.35114	0.00265668	0.148803	Up	3.78632	1.76353	2.56857	4.30511	9.13173	10.7396	protein_coding	BEEBASE:GB43580,GeneID:551077	C1q-like venom protein
CSP6	660.608	436.856	884.36	2.02437	1.01748	0.00275486	0.149995	Up	97.2181	38.1426	54.3149	101.013	154.337	147.878	protein_coding	BEEBASE:GB13325,GeneID:725103	chemosensory protein 6		GO:0009615,GO:0005576,GO:0007552,GO:0045297	response to virus|extracellular region|metamorphosis|post-mating behavior
Def1	2005.04	20.1794	3989.9	197.721	7.62732	0.0268208	0.526804	Up	4.50511	0.889633	1.53868	148.769	1195.92	28.7216	protein_coding	BEEBASE:GB41428,GeneID:406143	defensin 1	Def	GO:0005576,GO:0042742,GO:0045087	extracellular region|defense response to bacterium|innate immune response
Dsx	268.868	113.862	423.875	3.72271	1.89635	5.23e-07	0.000213193	Up	0.958589	0.859775	0.486803	2.63962	2.48852	4.00578	protein_coding	BEEBASE:GB55036,GeneID:725126	doublesex	Am-dsxF1,Am-dsxM,AmdsxF1,AmdsxM	GO:0016199,GO:0007417,GO:0007619,GO:0045497,GO:0046660,GO:0019101,GO:0035215,GO:0045944,GO:0007483,GO:0045893,GO:0035263,GO:0045570,GO:0007486,GO:0006357,GO:0006355,GO:0045498,GO:0007530,GO:0007548,GO:0048071,GO:0018993,GO:0005634,GO:0003677,GO:0046872,GO:0003729,GO:0042803,GO:0043565,GO:0003700,GO:0001077,GO:0001078,GO:0007485,GO:0045496,GO:0008049,GO:0045433,GO:0046661,GO:0019102,GO:0000398,GO:…	axon midline choice point recognition|central nervous system development|courtship behavior|female analia development|female sex differentiation|female somatic sex determination|genital disc development|positive regulation of transcription from RNA polymerase II promoter|genital disc morphogenesis|positive regulation of transcription, DNA-templated|genital disc sexually dimorphic development|regu…
Kr-h1	34.9063	14.6714	55.1412	3.7584	1.91012	0.00239896	0.138164	Up	0.814126	0.287989	0.370759	2.80568	2.15375	1.96682	protein_coding	BEEBASE:GB45427,GeneID:100576395	kruppel homolog 1		GO:0003700,GO:0007552,GO:0045316,GO:0010977,GO:0006355,GO:0035075,GO:0005634,GO:0003677,GO:0046872	transcription factor activity, sequence-specific DNA binding|metamorphosis|negative regulation of compound eye photoreceptor development|negative regulation of neuron projection development|regulation of transcription, DNA-templated|response to ecdysone|nucleus|DNA binding|metal ion binding
LOC100217360	19.3579	2.80722	35.9085	12.7915	3.67711	0.0169657	0.412764	Up	0.120621	0.027447	0.0880813	1.88579	0.297619	0.78458	protein_coding	BEEBASE:GB48697,GeneID:100217360	uncharacterized LOC100217360
LOC100576087	25.6979	11.7573	39.6385	3.37138	1.75334	0.0167604	0.409725	Up	0.777141	1.05251	0.282536	2.25081	2.34831	2.46069	protein_coding	GeneID:100576087			GO:2000373,GO:0015074,GO:0003677,GO:2001034,GO:0006303,GO:0044547,GO:0031297,GO:0097676,GO:0003690,GO:0004519,GO:0046975,GO:0042800,GO:0042803,GO:0010452,GO:0003697,GO:0051568,GO:0000014,GO:0044774,GO:0008270,GO:0071157,GO:0008283,GO:0005730,GO:2001251,GO:0000737,GO:0005634,GO:0090305,GO:0000729,GO:0035861	positive regulation of DNA topoisomerase (ATP-hydrolyzing) activity|DNA integration|DNA binding|positive regulation of double-strand break repair via nonhomologous end joining|double-strand break repair via nonhomologous end joining|DNA topoisomerase binding|replication fork processing|histone H3-K36 dimethylation|double-stranded DNA binding|endonuclease activity|histone methyltransferase activit…
LOC100576097	84.6139	33.4505	135.777	4.05906	2.02115	0.000683753	0.057935	Up	0.875619	0.271853	0.281359	1.02397	1.84265	2.39442	protein_coding	BEEBASE:GB50006,GeneID:100576097			GO:0005234,GO:0004970,GO:0035176,GO:0030054,GO:0016021,GO:0045211,GO:0007067,GO:0000079,GO:2000045,GO:0005634,GO:0016538,GO:0051301	extracellular-glutamate-gated ion channel activity|ionotropic glutamate receptor activity|social behavior|cell junction|integral component of membrane|postsynaptic membrane|mitotic nuclear division|regulation of cyclin-dependent protein serine/threonine kinase activity|regulation of G1/S transition of mitotic cell cycle|nucleus|cyclin-dependent protein serine/threonine kinase regulator activity|c…
LOC100576134	851	462.008	1239.99	2.68392	1.42434	2.4e-07	0.000116511	Up	6.18395	5.15545	4.75919	14.0167	12.6229	22.1729	protein_coding	BEEBASE:GB56028,GeneID:100576134
LOC100576258	76.4986	42.4587	110.539	2.60344	1.38042	0.024105	0.494418	Up	2.4787	1.36205	1.53495	3.06294	4.76778	12.5262	protein_coding	BEEBASE:GB51566,GeneID:100576258
LOC100576351	26.5059	14.3818	38.63	2.68604	1.42548	0.0409748	0.59501	Up	1.47552	0.883517	0.175892	2.97757	2.92607	1.19112	protein_coding	BEEBASE:GB47762,GeneID:100576351
LOC100576418	290.019	110.307	469.732	4.25842	2.09032	0.00461856	0.202593	Up	1.28589	1.3313	1.36391	9.1454	2.90651	6.49103	protein_coding	BEEBASE:GB50610,GeneID:100576418
LOC100576440	76.6155	39.0407	114.19	2.9249	1.54839	0.000468986	0.0446807	Up	2.09258	3.01409	5.93367	11.9174	7.95939	11.7949	protein_coding	BEEBASE:GB45748,GeneID:100576440			GO:0005506,GO:0004497,GO:0016491,GO:0016705,GO:0040040,GO:0005789,GO:0031090,GO:0020037	iron ion binding|monooxygenase activity|oxidoreductase activity|oxidoreductase activity, acting on paired donors, with incorporation or reduction of molecular oxygen|thermosensory behavior|endoplasmic reticulum membrane|organelle membrane|heme binding
LOC100576552	62.7545	34.9938	90.5152	2.58661	1.37106	0.0182269	0.429452	Up	0.318712	0.16321	0.502027	0.502805	0.785021	1.08018	protein_coding	BEEBASE:GB46640,GeneID:100576552
LOC100576736	36.8063	19.9224	53.6902	2.69497	1.43027	0.0186379	0.435061	Up	1.76364	0.724978	1.26189	2.10528	3.19371	4.46107	protein_coding	BEEBASE:GB51346,GeneID:100576736
LOC100576936	499.932	47.2287	952.635	20.1707	4.33419	0.00171987	0.115344	Up	1.02238	1.1936	0.839831	37.0381	5.20923	22.4223	protein_coding	BEEBASE:GB41965,GeneID:100576936
LOC100577053	95.3123	62.1652	128.459	2.06642	1.04713	0.011627	0.340075	Up	1.67815	1.28328	0.482414	3.14213	2.5638	1.93066	protein_coding	BEEBASE:GB41782,GeneID:100577053			GO:0005886,GO:0016594,GO:0004375,GO:0016829,GO:0042803,GO:0030170,GO:0019464,GO:0005960,GO:0005739,GO:0005634	plasma membrane|glycine binding|glycine dehydrogenase (decarboxylating) activity|lyase activity|protein homodimerization activity|pyridoxal phosphate binding|glycine decarboxylation via glycine cleavage system|glycine cleavage complex|mitochondrion|nucleus	ame01200,ame00630,ame00260	Carbon metabolism|Glyoxylate and dicarboxylate metabolism|Glycine, serine and threonine metabolism
LOC100577224	42.3525	11.1258	73.5791	6.61336	2.72538	0.0378852	0.573594	Up	0.273057	0.311754	0.139379	0.422273	0.702033	1.94986	protein_coding	BEEBASE:GB53636,GeneID:100577224
LOC100577229	16.9867	2.54427	31.4292	12.3529	3.62678	0.0116114	0.340075	Up	0.368382	0	0	2.1108	0.152161	2.37851	protein_coding	GeneID:100577229			GO:0008061,GO:0030023,GO:0008010,GO:0042302,GO:0040003,GO:0031012,GO:0005576,GO:0032992	chitin binding|extracellular matrix constituent conferring elasticity|structural constituent of chitin-based larval cuticle|structural constituent of cuticle|chitin-based cuticle development|extracellular matrix|extracellular region|protein-carbohydrate complex
LOC100577331	55.2836	0.363468	110.204	303.201	8.24413	0.0445843	0.612523	Up	0.0641267	0	0	1.46575	18.4423	0.0632158	protein_coding	BEEBASE:GB51373,GeneID:100577331
LOC100577385	180.768	95.4133	266.122	2.78915	1.47983	7.77e-06	0.00198142	Up	0.962332	0.876639	0.652853	2.437	1.70948	3.11042	protein_coding	GeneID:100577385			GO:0005355,GO:0005351,GO:0046323,GO:0035428,GO:0016021,GO:0016020,GO:0005886	glucose transmembrane transporter activity|sugar:proton symporter activity|glucose import|hexose transmembrane transport|integral component of membrane|membrane|plasma membrane
LOC100577693	73.6314	26.2574	121.005	4.60842	2.20427	0.0209344	0.454054	Up	3.19159	1.76819	1.89713	4.09327	10.0898	18.1487	protein_coding	GeneID:100577693
LOC100577752	76.5721	40.8954	112.249	2.74478	1.45669	0.00600391	0.237642	Up	0.967467	0.940733	1.00276	3.76363	2.91171	1.54412	protein_coding	BEEBASE:GB44233,GeneID:100577752			GO:0046872,GO:0051321,GO:0016567	metal ion binding|meiotic cell cycle|protein ubiquitination
LOC100577759	52.6001	31.6573	73.543	2.3231	1.21605	0.0166031	0.407954	Up	1.6263	0.649702	0.394595	1.49514	2.26315	2.02294	protein_coding	GeneID:100577759
LOC100577819	5.20871	0.363468	10.054	27.6612	4.78979	0.0281249	0.535878	Up	0.0162534	0	0	0.151959	0.0739866	0.220244	protein_coding	BEEBASE:GB52184,GeneID:100577819
LOC100577845	54.23	34.3322	74.1278	2.15913	1.11045	0.0249952	0.505557	Up	1.22999	0.596284	0.560524	1.38859	2.40085	1.45222	protein_coding	BEEBASE:GB45134,GeneID:100577845			GO:0016021,GO:0046872,GO:0004222,GO:0005783,GO:0005615,GO:0005794	integral component of membrane|metal ion binding|metalloendopeptidase activity|endoplasmic reticulum|extracellular space|Golgi apparatus
LOC100577856	119.324	64.9364	173.712	2.67511	1.4196	0.0182414	0.429452	Up	2.83002	2.46391	1.9779	4.60805	8.00284	13.4604	protein_coding	BEEBASE:GB50899,GeneID:100577856			GO:0015993,GO:0005739,GO:0047988,GO:0046872	molecular hydrogen transport|mitochondrion|hydroxyacid-oxoacid transhydrogenase activity|metal ion binding
LOC100578021	193.059	42.5482	343.57	8.07486	3.01344	0.00442611	0.198765	Up	2.46236	0.471458	1.28374	6.29512	8.61392	18.9762	protein_coding	BEEBASE:GB51467,GeneID:100578021
LOC100578112	113.532	67.3823	159.682	2.3698	1.24476	0.000768987	0.0637321	Up	1.42847	1.1485	1.84727	3.55378	3.59253	3.55285	protein_coding	BEEBASE:GB49255,GeneID:100578112			GO:0005524,GO:0004550,GO:0019206,GO:0006172,GO:0046034,GO:0006173,GO:0015949,GO:0006165,GO:0009142,GO:0009220,GO:0005829,GO:0005815,GO:0004017	ATP binding|nucleoside diphosphate kinase activity|nucleoside kinase activity|ADP biosynthetic process|ATP metabolic process|dADP biosynthetic process|nucleobase-containing small molecule interconversion|nucleoside diphosphate phosphorylation|nucleoside triphosphate biosynthetic process|pyrimidine ribonucleotide biosynthetic process|cytosol|microtubule organizing center|adenylate kinase activity
LOC100578121	426.214	256.474	595.954	2.32364	1.21639	0.00945522	0.304058	Up	10.2846	5.35451	8.13592	12.5376	16.918	26.4717	protein_coding	BEEBASE:GB52033,GeneID:100578121
LOC100578434	848.33	410.591	1286.07	3.13224	1.64719	0.00574272	0.232617	Up	8.37992	0.583798	0.834394	12.4917	9.19582	10.0971	protein_coding	BEEBASE:GB48576,GeneID:100578434			GO:0016020,GO:0005509,GO:0003682,GO:0007155,GO:0005737,GO:0005576,GO:0005615	membrane|calcium ion binding|chromatin binding|cell adhesion|cytoplasm|extracellular region|extracellular space
LOC100578519	494.37	303.417	685.324	2.25869	1.17549	0.0328469	0.557723	Up	4.31223	4.12012	5.60759	6.45869	9.43661	16.5866	protein_coding	BEEBASE:GB43685,GeneID:100578519			GO:0005634,GO:0005886,GO:0008366,GO:0021675,GO:0030054,GO:0005737,GO:0043209	nucleus|plasma membrane|axon ensheathment|nerve development|cell junction|cytoplasm|myelin sheath
LOC100578557	480.644	297.922	663.367	2.22665	1.15487	1.17e-05	0.00259616	Up	2.58643	3.00864	3.9134	6.48967	9.11776	6.05774	protein_coding	BEEBASE:GB53142,GeneID:100578557			GO:0016021,GO:0005542,GO:0055085	integral component of membrane|folic acid binding|transmembrane transport
LOC100578745	77.2702	48.018	106.522	2.21839	1.14951	0.036172	0.567289	Up	1.30107	1.36334	1.60388	1.49347	4.48727	3.19996	protein_coding	BEEBASE:GB45274,GeneID:100578745
LOC102653856	8.59088	2.09683	15.0849	7.19417	2.84683	0.0402478	0.586961	Up	1.82043	1.14314	0	2.09151	8.86201	10.9728	protein_coding	GeneID:102653856
LOC102653894	1120.61	277.242	1963.97	7.08394	2.82455	7.62e-05	0.0110906	Up	6.15797	3.87306	4.39139	25.339	26.1082	48.7555	protein_coding	GeneID:102653894
LOC102653954	12.6718	4.25728	21.0864	4.95302	2.30831	0.046111	0.617357	Up	0.148844	0.066307	0.0696858	0.0933139	0.290753	0.576684	protein_coding	GeneID:102653954
LOC102654122	22.2882	5.33114	39.2452	7.36149	2.88	0.00786512	0.275522	Up	0.160582	0	0.0722289	0.239047	1.23588	1.45677	protein_coding	GeneID:102654122
LOC102654146	106.01	48.7941	163.227	3.34521	1.7421	0.00474502	0.206713	Up	2.40384	0.590997	1.2343	2.66899	7.17181	4.99585	protein_coding	GeneID:102654146
LOC102654353	115.685	52.4123	178.958	3.41443	1.77164	0.0289185	0.539917	Up	1.04425	0.24223	0.605331	0.939384	3.48967	1.93263	protein_coding	GeneID:102654353			GO:0046920,GO:0008417,GO:0006486,GO:0032580,GO:0000139,GO:0016021	alpha-(1->3)-fucosyltransferase activity|fucosyltransferase activity|protein glycosylation|Golgi cisterna membrane|Golgi membrane|integral component of membrane
LOC102654652	34.5223	19.9351	49.1095	2.46346	1.30069	0.0369656	0.571817	Up	1.5768	0.887461	0.795295	3.08039	1.79037	6.88261	protein_coding	GeneID:102654652
LOC102655054	49.7411	19.9411	79.541	3.9888	1.99596	0.000245438	0.0284317	Up	0.287945	0.352147	0.389007	1.32993	1.31365	1.58651	protein_coding	GeneID:102655054			GO:0008138,GO:0060271,GO:0005737,GO:0005634,GO:0004725	protein tyrosine/serine/threonine phosphatase activity|cilium assembly|cytoplasm|nucleus|protein tyrosine phosphatase activity
LOC102655185	6417.98	17.2098	12818.7	744.852	9.54081	0.0380266	0.573594	Up	5.44935	0.652776	0.454718	85.6493	4233.4	6.71379	protein_coding	GeneID:102655185
LOC102655563	11.4659	1.35335	21.5784	15.9444	3.99498	0.0488617	0.631333	Up	0	0.0710245	0.140619	0.315354	1.03318	3.01014	protein_coding	GeneID:102655563
LOC102655710	9.15092	1.34954	16.9523	12.5616	3.65095	0.0107852	0.325707	Up	0	0.0384927	0.0422317	0.182846	0.493016	0.46041	protein_coding	GeneID:102655710
LOC102655961	53.6202	33.2744	73.9659	2.22291	1.15245	0.0492032	0.632506	Up	1.08253	0.466346	0.97578	0.979465	2.22469	2.93767	protein_coding	GeneID:102655961
LOC107964589	76.0398	29.292	122.788	4.19185	2.06759	0.0419115	0.597546	Up	0.147137	0.0791271	0.0700577	0.28341	0.232128	0.673046	protein_coding	GeneID:107964589
LOC107965020	39.2379	19.5348	58.9409	3.01723	1.59322	0.0325761	0.557723	Up	0.0544629	0.0224761	0.0401078	0.0786937	0.086071	0.1799	protein_coding	GeneID:107965020
LOC107965184	66.9384	43.0126	90.8642	2.1125	1.07895	0.0174917	0.419554	Up	1.61863	0.697006	0.549386	3.10847	1.59533	2.20843	protein_coding	GeneID:107965184
LOC107965211	4.74644	0	9.49288	Inf	Inf	0.0144575	0.384802	Up	0	0	0	0.120032	0.314187	0.34466	protein_coding	GeneID:107965211
LOC107965706	104.251	37.8689	170.633	4.50589	2.17181	0.00360391	0.17748	Up	4.09762	1.10329	2.38273	6.64188	14.7152	26.2528	protein_coding	GeneID:107965706
LOC406081	4861.88	40.1341	9683.63	241.282	7.91457	0.037664	0.573594	Up	0.881402	0.207973	0.105582	23.3054	273.19	1.96517	protein_coding	BEEBASE:GB44549,GeneID:406081	glucose oxidase		GO:0005576,GO:0050660,GO:0016614	extracellular region|flavin adenine dinucleotide binding|oxidoreductase activity, acting on CH-OH group of donors	ame00260	Glycine, serine and threonine metabolism
LOC406144	54.9892	7.83979	102.139	13.0282	3.70357	0.000416546	0.0404407	Up	4.62531	0.935951	0.969787	53.1539	16.4676	28.7259	protein_coding	GeneID:406144	abaecin		GO:0005576,GO:0042742,GO:0042381	extracellular region|defense response to bacterium|hemolymph coagulation
LOC408302	1053.33	601.972	1504.68	2.49959	1.32169	0.00800794	0.277663	Up	11.9175	4.69384	6.41382	11.5745	25.7069	23.2436	protein_coding	BEEBASE:GB48382,GeneID:408302			GO:0005524,GO:0015226,GO:0015491,GO:0008514,GO:0009437,GO:0015879,GO:0005887,GO:0031231,GO:0005777	ATP binding|carnitine transmembrane transporter activity|cation:cation antiporter activity|organic anion transmembrane transporter activity|carnitine metabolic process|carnitine transport|integral component of plasma membrane|intrinsic component of peroxisomal membrane|peroxisome
LOC408362	113.09	62.9952	163.186	2.59045	1.3732	0.0251784	0.508254	Up	0.612851	0.248038	0.344666	0.51207	1.5343	1.16625	protein_coding	BEEBASE:GB54076,GeneID:408362			GO:0005622,GO:0016020,GO:0005215	intracellular|membrane|transporter activity
LOC408421	11938.2	6634.52	17241.9	2.59882	1.37785	0.00237663	0.137656	Up	117.853	72.1907	94.6894	212.247	191.343	350.315	protein_coding	BEEBASE:GB40157,GeneID:408421
LOC408532	1631.53	17.432	3245.62	186.187	7.54061	0.0413429	0.596583	Up	2.06265	0.213817	0.629566	42.1471	8.39588	491.606	protein_coding	BEEBASE:GB50123,GeneID:408532
LOC408551	8042.51	3718.45	12366.6	3.32573	1.73367	0.000515247	0.0469096	Up	13.7284	4.77871	7.55593	19.885	29.3641	36.6284	protein_coding	BEEBASE:GB45943,GeneID:408551			GO:0061333,GO:0005576,GO:0061304,GO:0005615,GO:0005201,GO:0048407,GO:0071711,GO:0048514,GO:0007420,GO:0001569,GO:0071230,GO:0038063,GO:0030855,GO:0005604,GO:0030198,GO:0005587,GO:0007528,GO:0031012	renal tubule morphogenesis|extracellular region|retinal blood vessel morphogenesis|extracellular space|extracellular matrix structural constituent|platelet-derived growth factor binding|basement membrane organization|blood vessel morphogenesis|brain development|branching involved in blood vessel morphogenesis|cellular response to amino acid stimulus|collagen-activated tyrosine kinase receptor sig…	ame04512,ame04933	ECM-receptor interaction|AGE-RAGE signaling pathway in diabetic complications
LOC408552	8653.61	4178.74	13128.5	3.14173	1.65156	1.07e-06	0.000403505	Up	13.8468	5.73049	8.55316	25.5906	28.1714	36.075	protein_coding	BEEBASE:GB45968,GeneID:408552			GO:0005604,GO:0005581,GO:0005201	basement membrane|collagen trimer|extracellular matrix structural constituent	ame04512,ame04933	ECM-receptor interaction|AGE-RAGE signaling pathway in diabetic complications
LOC408592	297.578	139.694	455.463	3.26043	1.70506	8.25e-05	0.0115876	Up	3.74477	2.54695	6.02485	13.0229	19.6026	10.3782	protein_coding	BEEBASE:GB45884,GeneID:408592			GO:0102920,GO:0050640,GO:0017000	acyl coenzyme A: isopenicillin N acyltransferase activity|isopenicillin-N N-acyltransferase activity|antibiotic biosynthetic process
LOC408622	174.866	77.1671	272.566	3.53215	1.82055	4.01e-06	0.00127776	Up	2.52366	0.835545	2.11897	5.21036	8.63667	6.0909	protein_coding	BEEBASE:GB48022,GeneID:408622			GO:0004505,GO:0004510,GO:0006726,GO:0006559,GO:0007616,GO:0006909,GO:0042427,GO:0005811,GO:0016597,GO:0005506	phenylalanine 4-monooxygenase activity|tryptophan 5-monooxygenase activity|eye pigment biosynthetic process|L-phenylalanine catabolic process|long-term memory|phagocytosis|serotonin biosynthetic process|lipid particle|amino acid binding|iron ion binding	ame01230,ame00360,ame00400	Biosynthesis of amino acids|Phenylalanine metabolism|Phenylalanine, tyrosine and tryptophan biosynthesis
LOC408817	5876.77	3169.95	8583.6	2.70781	1.43712	0.000150714	0.0192047	Up	83.6328	62.6679	86.2503	285.066	220.102	156.655	protein_coding	BEEBASE:GB49543,GeneID:408817			GO:0030170,GO:0019544,GO:0035094,GO:0005739,GO:0008453,GO:0042802	pyridoxal phosphate binding|arginine catabolic process to glutamate|response to nicotine|mitochondrion|alanine-glyoxylate transaminase activity|identical protein binding	ame00564	Glycerophospholipid metabolism
apolipoprotein D	142.732	78.1353	207.329	2.65346	1.40787	0.00222862	0.132857	Up	2.38115	1.06904	1.81701	3.08211	5.5915	6.32621	protein_coding	BEEBASE:GB54020,GeneID:409025			GO:0048678,GO:0051895,GO:0070062,GO:0042493,GO:0060588,GO:0005576,GO:0000302,GO:0071638,GO:0005615,GO:0042246,GO:0043025,GO:0048471,GO:0015485,GO:0005319,GO:0010642,GO:0007568,GO:0042308,GO:0001525,GO:0048662,GO:0007420,GO:2000098,GO:0006006,GO:0022626,GO:2000405,GO:0006629,GO:0030425,GO:0014012,GO:1900016,GO:0005783	response to axon injury|negative regulation of focal adhesion assembly|extracellular exosome|response to drug|negative regulation of lipoprotein lipid oxidation|extracellular region|response to reactive oxygen species|negative regulation of monocyte chemotactic protein-1 production|extracellular space|tissue regeneration|neuronal cell body|perinuclear region of cytoplasm|cholesterol binding|lipid…
LOC409063	3083.05	1650.96	4515.15	2.73487	1.45147	6.56e-15	6.69e-11	Up	54.8108	50.3818	64.6452	169.985	158.62	141.975	protein_coding	BEEBASE:GB55039,GeneID:409063			GO:0042412,GO:0030170,GO:0004782,GO:0019752	taurine biosynthetic process|pyridoxal phosphate binding|sulfinoalanine decarboxylase activity|carboxylic acid metabolic process
LOC409096	24.2105	2.41576	46.0053	19.0438	4.25125	0.0219706	0.467057	Up	0.0358216	0.0319633	0.0509795	1.55975	0.423241	0.266085	protein_coding	BEEBASE:GB46427,GeneID:409096
LOC409109	4199.75	2094.32	6305.19	3.01062	1.59006	0.00102388	0.0796752	Up	19.0706	18.7446	40.7068	70.671	54.1868	106.478	protein_coding	BEEBASE:GB46429,GeneID:409109			GO:0017000,GO:0016788,GO:0016874,GO:0031177	antibiotic biosynthetic process|hydrolase activity, acting on ester bonds|ligase activity|phosphopantetheine binding
LOC409172	736.909	298.446	1175.37	3.93831	1.97758	0.000121901	0.0161384	Up	3.44572	3.15623	3.71877	10.9501	12.1262	20.6252	protein_coding	BEEBASE:GB55930,GeneID:409172			GO:0004177,GO:0030145,GO:0070006,GO:0042803,GO:0010815,GO:0006508,GO:0005737,GO:0005829,GO:0070062	aminopeptidase activity|manganese ion binding|metalloaminopeptidase activity|protein homodimerization activity|bradykinin catabolic process|proteolysis|cytoplasm|cytosol|extracellular exosome
LOC409633	45.8819	12.4423	79.3216	6.37516	2.67246	4.16e-06	0.00128563	Up	0.432176	0.198678	0.454124	3.31	2.2012	1.96259	protein_coding	BEEBASE:GB54525,GeneID:409633			GO:0048382,GO:0007264,GO:0005622,GO:0016020,GO:0005525	mesendoderm development|small GTPase mediated signal transduction|intracellular|membrane|GTP binding
LOC409712	375.053	245.869	504.237	2.05083	1.03621	0.00769033	0.270328	Up	14.8361	8.8413	10.9327	15.4028	27.2885	31.3156	protein_coding	BEEBASE:GB50239,GeneID:409712			GO:0003995,GO:0050660,GO:0009083,GO:0006631,GO:0070062,GO:0005759,GO:0005739	acyl-CoA dehydrogenase activity|flavin adenine dinucleotide binding|branched-chain amino acid catabolic process|fatty acid metabolic process|extracellular exosome|mitochondrial matrix|mitochondrion	ame01212,ame00071,ame00280	Fatty acid metabolism|Fatty acid degradation|Valine, leucine and isoleucine degradation
LOC409715	481.32	163.312	799.328	4.89449	2.29116	0.035662	0.567289	Up	2.78388	1.12567	1.22873	4.19955	6.09478	16.4616	protein_coding	BEEBASE:GB40283,GeneID:409715			GO:0006814,GO:0016021,GO:0015377,GO:0006813	sodium ion transport|integral component of membrane|cation:chloride symporter activity|potassium ion transport
LOC409801	54.4226	12.0207	96.8245	8.0548	3.00985	0.03494	0.562052	Up	0.295318	0.073915	0.0919248	2.46491	0.384474	0.937277	protein_coding	BEEBASE:GB53798,GeneID:409801			GO:0052689	carboxylic ester hydrolase activity
LOC410282	126.487	71.2629	181.711	2.54987	1.35043	0.0421257	0.598925	Up	0.302226	0.214873	0.579411	1.35422	0.445301	0.965016	protein_coding	BEEBASE:GB43087,GeneID:410282			GO:0016021,GO:0014069,GO:0098839,GO:0007613,GO:2000463,GO:0097120,GO:2000312,GO:0048169,GO:0008542,GO:0030054,GO:0060076,GO:0005576	integral component of membrane|postsynaptic density|postsynaptic density membrane|memory|positive regulation of excitatory postsynaptic potential|receptor localization to synapse|regulation of kainate selective glutamate receptor activity|regulation of long-term neuronal synaptic plasticity|visual learning|cell junction|excitatory synapse|extracellular region
LOC410408	1048.51	524.784	1572.25	2.99598	1.58303	0.046869	0.617889	Up	1.69833	1.66905	1.98428	1.83314	7.0347	8.14221	protein_coding	BEEBASE:GB54778,GeneID:410408			GO:0004088,GO:0004151,GO:0070406,GO:0046872,GO:0006207,GO:0044205,GO:0006541,GO:0005737,GO:0004070,GO:0005524	carbamoyl-phosphate synthase (glutamine-hydrolyzing) activity|dihydroorotase activity|glutamine binding|metal ion binding|'de novo' pyrimidine nucleobase biosynthetic process|'de novo' UMP biosynthetic process|glutamine metabolic process|cytoplasm|aspartate carbamoyltransferase activity|ATP binding	ame00240,ame00250	Pyrimidine metabolism|Alanine, aspartate and glutamate metabolism
LOC410489	1716.57	727.675	2705.47	3.71796	1.89451	0.0288202	0.539917	Up	2.3762	1.88419	4.1107	17.256	4.02768	10.6814	protein_coding	BEEBASE:GB43718,GeneID:410489			GO:0016459,GO:0030898,GO:0043531,GO:0005524,GO:0005516,GO:0000146,GO:0060002,GO:0004672,GO:0004674,GO:0046777,GO:0050896,GO:0005737,GO:0007605,GO:0031941,GO:0007601,GO:0030175	myosin complex|actin-dependent ATPase activity|ADP binding|ATP binding|calmodulin binding|microfilament motor activity|plus-end directed microfilament motor activity|protein kinase activity|protein serine/threonine kinase activity|protein autophosphorylation|response to stimulus|cytoplasm|sensory perception of sound|filamentous actin|visual perception|filopodium	ame04745	Phototransduction - fly
LOC410521	14.5319	4.59657	24.4672	5.32293	2.41222	0.0158727	0.405529	Up	0.132727	0.0389254	0.0617912	0.620977	0.232994	0.592503	protein_coding	BEEBASE:GB52785,GeneID:410521			GO:0004497,GO:0004744,GO:0016119,GO:0055114,GO:0007602,GO:0007604,GO:0007603,GO:0042574,GO:0042572,GO:0016063,GO:0035238,GO:0003834,GO:0009110,GO:0010436,GO:0046872	monooxygenase activity|retinal isomerase activity|carotene metabolic process|oxidation-reduction process|phototransduction|phototransduction, UV|phototransduction, visible light|retinal metabolic process|retinol metabolic process|rhodopsin biosynthetic process|vitamin A biosynthetic process|beta-carotene 15,15'-monooxygenase activity|vitamin biosynthetic process|carotenoid dioxygenase activity|me…
LOC410626	143.766	36.9778	250.554	6.77579	2.76039	0.0310567	0.54726	Up	0.45015	0.200321	0.289236	1.01888	1.40748	4.08161	protein_coding	BEEBASE:GB50526,GeneID:410626			GO:0005886,GO:0015129,GO:0005343,GO:0006811,GO:0016324,GO:0070062,GO:0016021	plasma membrane|lactate transmembrane transporter activity|organic acid:sodium symporter activity|ion transport|apical plasma membrane|extracellular exosome|integral component of membrane
LOC410780	316.3	209.204	423.397	2.02385	1.0171	0.0287289	0.539917	Up	3.81218	1.1097	2.03941	3.49975	4.67299	6.20829	protein_coding	BEEBASE:GB54988,GeneID:410780			GO:0015385,GO:0034220,GO:0016021,GO:0005739,GO:0005886	sodium:proton antiporter activity|ion transmembrane transport|integral component of membrane|mitochondrion|plasma membrane
LOC410788	120.427	12.2671	228.587	18.6341	4.21988	0.0293907	0.541789	Up	0.131785	0.0368674	0.0888144	1.08605	0.323547	3.19922	protein_coding	BEEBASE:GB49268,GeneID:410788			GO:0046328,GO:0060080,GO:0004970,GO:0032839,GO:0048169,GO:0006886,GO:0015277,GO:0005887,GO:0048172,GO:0043524,GO:0030165,GO:0008328,GO:0035249,GO:0051967,GO:0032983,GO:0043204,GO:0014069,GO:0045211,GO:0042803,GO:0042734,GO:0051402,GO:0031624,GO:0045202,GO:0019228,GO:0031625,GO:0043195,GO:0043525,GO:0001662,GO:0005234,GO:0030424,GO:0050806,GO:0006874,GO:0008066,GO:0030054,GO:0043113,GO:0007268,GO:…	regulation of JNK cascade|inhibitory postsynaptic potential|ionotropic glutamate receptor activity|dendrite cytoplasm|regulation of long-term neuronal synaptic plasticity|intracellular protein transport|kainate selective glutamate receptor activity|integral component of plasma membrane|regulation of short-term neuronal synaptic plasticity|negative regulation of neuron apoptotic process|PDZ domain…
LOC410860	428.578	270.618	586.538	2.1674	1.11597	0.0341447	0.557857	Up	1.56394	1.18365	2.02304	1.84846	4.69896	3.77646	protein_coding	BEEBASE:GB49799,GeneID:410860			GO:0035752,GO:0008021,GO:0005783,GO:0043066,GO:0005802,GO:0005794,GO:0006898,GO:0042987,GO:0000139,GO:0006684,GO:0005795,GO:0030176,GO:0016021,GO:0005770,GO:0015809,GO:0005765,GO:0047496,GO:0006672,GO:0005764,GO:0006681,GO:0045121,GO:0001575,GO:0043005,GO:0005901,GO:0006678,GO:0005634,GO:0005737,GO:0007042,GO:0005886,GO:0005769	lysosomal lumen pH elevation|synaptic vesicle|endoplasmic reticulum|negative regulation of apoptotic process|trans-Golgi network|Golgi apparatus|receptor-mediated endocytosis|amyloid precursor protein catabolic process|Golgi membrane|sphingomyelin metabolic process|Golgi stack|integral component of endoplasmic reticulum membrane|integral component of membrane|late endosome|arginine transport|lyso…	ame04142	Lysosome
LOC410862	171.835	84.3117	259.359	3.07619	1.62115	0.0313217	0.54726	Up	3.14167	0.419051	0.980992	1.7861	5.03961	6.99657	protein_coding	BEEBASE:GB49801,GeneID:410862			GO:0016021,GO:0008324	integral component of membrane|cation transmembrane transporter activity
LOC410890	120.094	66.9212	173.266	2.5891	1.37245	0.0328029	0.557723	Up	8.67529	6.76024	10.1147	9.23447	29.044	22.7289	protein_coding	BEEBASE:GB50831,GeneID:410890			GO:0010629,GO:0045716,GO:0010988,GO:0009888,GO:0005783,GO:0005887,GO:0007167	negative regulation of gene expression|positive regulation of low-density lipoprotein particle receptor biosynthetic process|regulation of low-density lipoprotein particle clearance|tissue development|endoplasmic reticulum|integral component of plasma membrane|enzyme linked receptor protein signaling pathway
LOC410996	1985.44	1266.87	2704.01	2.1344	1.09383	9.97e-09	1.24e-05	Up	21.9116	16.504	14.4364	37.5703	42.6255	42.8165	protein_coding	BEEBASE:GB44074,GeneID:410996			GO:0003924,GO:0005200,GO:0007017,GO:0005737,GO:0005874,GO:0005525	GTPase activity|structural constituent of cytoskeleton|microtubule-based process|cytoplasm|microtubule|GTP binding	ame04145	Phagosome
LOC411065	68.0526	41.9489	94.1564	2.24455	1.16643	0.0332367	0.557857	Up	0.406433	0.257474	0.227928	0.366788	0.791237	1.01649	protein_coding	BEEBASE:GB46686,GeneID:411065			GO:1902598,GO:0005887,GO:0005308,GO:0015293,GO:0016021,GO:0005886	creatine transmembrane transport|integral component of plasma membrane|creatine transmembrane transporter activity|symporter activity|integral component of membrane|plasma membrane
LOC411405	5.10112	0.363468	9.83876	27.0691	4.75858	0.0313637	0.54726	Up	0.0203079	0	0	0.10347	0.147203	0.2731	protein_coding	BEEBASE:GB40839,GeneID:411405
LOC411685	437.49	246.328	628.651	2.55209	1.35168	0.016598	0.407954	Up	4.09171	3.5836	4.99439	5.99669	16.1134	11.5545	protein_coding	BEEBASE:GB43256,GeneID:411685			GO:0005777,GO:0005524,GO:0042626,GO:0005324,GO:0042803,GO:0006635,GO:0032000,GO:0055085,GO:0042760,GO:0000038,GO:0005829,GO:0016021,GO:0005778	peroxisome|ATP binding|ATPase activity, coupled to transmembrane movement of substances|long-chain fatty acid transporter activity|protein homodimerization activity|fatty acid beta-oxidation|positive regulation of fatty acid beta-oxidation|transmembrane transport|very long-chain fatty acid catabolic process|very long-chain fatty acid metabolic process|cytosol|integral component of membrane|peroxi…	ame02010,ame04146	ABC transporters|Peroxisome
LOC411846	186.171	106.589	265.753	2.49325	1.31803	0.000487057	0.0459727	Up	2.58402	0.480982	2.46934	3.41039	4.62396	4.99559	protein_coding	BEEBASE:GB53300,GeneID:411846			GO:0016485,GO:0016021,GO:0006508,GO:0016020,GO:0008217,GO:0005886,GO:0030141,GO:0031982,GO:0046872,GO:0004222,GO:0070372,GO:0042803,GO:0042312,GO:0006915,GO:0046686,GO:0030819,GO:0042493,GO:0010613,GO:0031410,GO:0001666,GO:0045745,GO:0005769,GO:0035994,GO:0001921,GO:0009897	protein processing|integral component of membrane|proteolysis|membrane|regulation of blood pressure|plasma membrane|secretory granule|vesicle|metal ion binding|metalloendopeptidase activity|regulation of ERK1 and ERK2 cascade|protein homodimerization activity|regulation of vasodilation|apoptotic process|response to cadmium ion|positive regulation of cAMP biosynthetic process|response to drug|posi…
LOC412056	172.619	113.156	232.082	2.05099	1.03632	0.00510313	0.216755	Up	3.51001	1.39227	2.55755	4.05602	4.46972	6.81751	protein_coding	BEEBASE:GB45950,GeneID:412056			GO:0006915,GO:0016021,GO:0005887,GO:0008514	apoptotic process|integral component of membrane|integral component of plasma membrane|organic anion transmembrane transporter activity
LOC412548	234.496	130.889	338.103	2.58314	1.36912	0.0106989	0.325707	Up	8.55661	5.68392	6.50483	9.34187	22.3364	25.3316	protein_coding	BEEBASE:GB45739,GeneID:412548			GO:0006633,GO:0005759,GO:0003863,GO:0046872	fatty acid biosynthetic process|mitochondrial matrix|3-methyl-2-oxobutanoate dehydrogenase (2-methylpropanoyl-transferring) activity|metal ion binding	ame00640,ame00280	Propanoate metabolism|Valine, leucine and isoleucine degradation
LOC412763	424.463	231.358	617.568	2.66931	1.41647	0.0127243	0.363337	Up	1.25652	0.154752	0.423485	1.12123	1.70896	2.1001	protein_coding	BEEBASE:GB42804,GeneID:412763			GO:0005044,GO:0004252,GO:0007565,GO:0016486,GO:0016485,GO:0006508,GO:0008217,GO:0035813,GO:0003050,GO:0031410,GO:0005576,GO:0005887	scavenger receptor activity|serine-type endopeptidase activity|female pregnancy|peptide hormone processing|protein processing|proteolysis|regulation of blood pressure|regulation of renal sodium excretion|regulation of systemic arterial blood pressure by atrial natriuretic peptide|cytoplasmic vesicle|extracellular region|integral component of plasma membrane
LOC413000	228.987	83.4109	374.563	4.49058	2.1669	0.0132528	0.36755	Up	3.73508	1.16484	2.73368	4.3216	13.2726	19.1217	protein_coding	BEEBASE:GB46422,GeneID:413000			GO:0016021,GO:0015293,GO:0006865	integral component of membrane|symporter activity|amino acid transport
LOC413048	47.7176	23.1576	72.2776	3.12112	1.64206	0.0152961	0.398793	Up	0.673364	0.0201194	0.0214602	0.640119	0.781828	0.78736	protein_coding	BEEBASE:GB48066,GeneID:413048			GO:0016779,GO:0004781,GO:0050428,GO:0007596,GO:0060348,GO:0001501,GO:0000103,GO:0005829,GO:0004020,GO:0005524	nucleotidyltransferase activity|sulfate adenylyltransferase (ATP) activity|3'-phosphoadenosine 5'-phosphosulfate biosynthetic process|blood coagulation|bone development|skeletal system development|sulfate assimilation|cytosol|adenylylsulfate kinase activity|ATP binding	ame00920,ame00230,ame00450	Sulfur metabolism|Purine metabolism|Selenocompound metabolism
LOC413064	207.083	135.338	278.828	2.06024	1.04281	0.0143877	0.384802	Up	3.28988	3.00005	3.16282	8.9467	6.17348	4.72691	protein_coding	BEEBASE:GB40217,GeneID:413064			GO:0003677,GO:0003678,GO:0046872,GO:0051301,GO:0006270,GO:0007067,GO:0042555,GO:0005634,GO:0005524	DNA binding|DNA helicase activity|metal ion binding|cell division|DNA replication initiation|mitotic nuclear division|MCM complex|nucleus|ATP binding	ame03030	DNA replication
LOC413083	40.5324	16.8446	64.2202	3.81251	1.93074	0.028908	0.539917	Up	0.836555	0.351079	0.34147	2.29816	2.78376	0.595842	protein_coding	BEEBASE:GB49878,GeneID:413083			GO:0005506,GO:0004497,GO:0016491,GO:0016705,GO:0005789,GO:0031090,GO:0020037	iron ion binding|monooxygenase activity|oxidoreductase activity|oxidoreductase activity, acting on paired donors, with incorporation or reduction of molecular oxygen|endoplasmic reticulum membrane|organelle membrane|heme binding
LOC413274	769.611	373.669	1165.55	3.11921	1.64118	0.00140252	0.0979269	Up	3.25374	0.934964	1.34247	4.90081	4.20521	6.95751	protein_coding	BEEBASE:GB41406,GeneID:413274			GO:0004383,GO:0020037,GO:0046872,GO:0046982,GO:0006182,GO:0035556,GO:0001666,GO:0000302,GO:0007165,GO:0008074,GO:0005886,GO:0005525	guanylate cyclase activity|heme binding|metal ion binding|protein heterodimerization activity|cGMP biosynthetic process|intracellular signal transduction|response to hypoxia|response to reactive oxygen species|signal transduction|guanylate cyclase complex, soluble|plasma membrane|GTP binding	ame00230	Purine metabolism
LOC413472	111.151	24.6789	197.622	8.00775	3.0014	0.0206341	0.450526	Up	0.524981	0.357413	0.235936	2.28132	1.67629	6.12465	protein_coding	BEEBASE:GB45406,GeneID:413472			GO:0005243,GO:0009881,GO:0016264,GO:0006811,GO:0009416,GO:0005921,GO:0016021,GO:0005886	gap junction channel activity|photoreceptor activity|gap junction assembly|ion transport|response to light stimulus|gap junction|integral component of membrane|plasma membrane
LOC413749	1544.87	981.312	2108.43	2.14858	1.10338	0.047548	0.622219	Up	27.8574	10.8467	18.4726	28.2201	35.7902	63.8512	protein_coding	BEEBASE:GB54611,GeneID:413749			GO:0004867,GO:0007596,GO:2000266,GO:0072562,GO:0070062,GO:0008201	serine-type endopeptidase inhibitor activity|blood coagulation|regulation of blood coagulation, intrinsic pathway|blood microparticle|extracellular exosome|heparin binding
LOC413805	409.666	270.424	548.909	2.0298	1.02134	0.022256	0.470268	Up	8.52683	9.0927	11.1051	10.5912	24.4417	24.4951	protein_coding	BEEBASE:GB41266,GeneID:413805			GO:0003723,GO:0000495,GO:0009267,GO:0007281,GO:1990481,GO:0022008,GO:0001522,GO:0042254,GO:0006364,GO:0031118,GO:0031120,GO:0031429,GO:0035220,GO:0005730,GO:0009982	RNA binding|box H/ACA snoRNA 3'-end processing|cellular response to starvation|germ cell development|mRNA pseudouridine synthesis|neurogenesis|pseudouridine synthesis|ribosome biogenesis|rRNA processing|rRNA pseudouridine synthesis|snRNA pseudouridine synthesis|box H/ACA snoRNP complex|wing disc development|nucleolus|pseudouridine synthase activity	ame03008	Ribosome biogenesis in eukaryotes
LOC413868	2732.96	1821.68	3644.24	2.00048	1.00035	0.0263783	0.524173	Up	162.031	145.215	170.582	176.404	447.358	389.087	protein_coding	BEEBASE:GB40777,GeneID:413868			GO:0006412,GO:0015934,GO:0003723,GO:0003735	translation|large ribosomal subunit|RNA binding|structural constituent of ribosome	ame03010	Ribosome
LOC413907	25.5054	9.63125	41.3795	4.29638	2.10312	0.00536248	0.22264	Up	0.0704506	0.0779551	0.148642	0.254396	0.606197	0.400127	protein_coding	BEEBASE:GB45833,GeneID:413907			GO:0030382,GO:0008168,GO:0003723,GO:0030317	sperm mitochondrion organization|methyltransferase activity|RNA binding|flagellated sperm motility
LOC413925	900.971	567.175	1234.77	2.17705	1.12237	6.88e-08	5.85e-05	Up	2.27085	1.33452	2.01332	3.93499	4.4773	3.85763	protein_coding	BEEBASE:GB51159,GeneID:413925			GO:0070577,GO:0002039,GO:0016569,GO:0043123,GO:0032968,GO:0045944,GO:0050727,GO:1901407,GO:0006351,GO:0005694,GO:0005634,GO:0003682	lysine-acetylated histone binding|p53 binding|covalent chromatin modification|positive regulation of I-kappaB kinase/NF-kappaB signaling|positive regulation of transcription elongation from RNA polymerase II promoter|positive regulation of transcription from RNA polymerase II promoter|regulation of inflammatory response|regulation of phosphorylation of RNA polymerase II C-terminal domain|transcri…
LOC550687	1646.4	1058.04	2234.75	2.11216	1.07872	0.0359874	0.567289	Up	31.4555	30.875	38.5118	37.8689	82.7631	105.545	protein_coding	BEEBASE:GB49240,GeneID:550687			GO:0005759,GO:0004029,GO:0006068	mitochondrial matrix|aldehyde dehydrogenase (NAD) activity|ethanol catabolic process	ame00010,ame00053,ame00620,ame00071,ame00561,ame00280,ame00310,ame00330,ame00340,ame00380,ame00410,ame00981	Glycolysis / Gluconeogenesis|Ascorbate and aldarate metabolism|Pyruvate metabolism|Fatty acid degradation|Glycerolipid metabolism|Valine, leucine and isoleucine degradation|Lysine degradation|Arginine and proline metabolism|Histidine metabolism|Tryptophan metabolism|beta-Alanine metabolism|Insect hormone biosynthesis
LOC551028	2161.39	1397.01	2925.77	2.09431	1.06648	0.000280111	0.0307037	Up	28.4658	14.5068	22.4117	42.0037	57.7555	38.7206	protein_coding	BEEBASE:GB40287,GeneID:551028			GO:0005506,GO:0004497,GO:0016491,GO:0016705,GO:0005789,GO:0031090,GO:0020037	iron ion binding|monooxygenase activity|oxidoreductase activity|oxidoreductase activity, acting on paired donors, with incorporation or reduction of molecular oxygen|endoplasmic reticulum membrane|organelle membrane|heme binding
LOC551053	1780.41	417.547	3143.28	7.52797	2.91226	1.14e-08	1.24e-05	Up	37.1331	2.79406	3.42086	101.314	91.8922	157.124	protein_coding	BEEBASE:GB54756,GeneID:551053			GO:0015771,GO:0016021,GO:0005886,GO:0015574	trehalose transport|integral component of membrane|plasma membrane|trehalose transmembrane transporter activity
LOC551407	61.704	27.593	95.8151	3.47244	1.79595	0.00273832	0.149995	Up	0.414773	0.156898	0.309271	0.852335	0.711619	1.48417	protein_coding	BEEBASE:GB42004,GeneID:551407			GO:0005578,GO:0004175,GO:0008201,GO:0004222,GO:0008270,GO:0032964,GO:0030574,GO:0030199,GO:1900748,GO:0016485,GO:0097435,GO:0070062,GO:0010573,GO:0005576,GO:0005615	proteinaceous extracellular matrix|endopeptidase activity|heparin binding|metalloendopeptidase activity|zinc ion binding|collagen biosynthetic process|collagen catabolic process|collagen fibril organization|positive regulation of vascular endothelial growth factor signaling pathway|protein processing|supramolecular fiber organization|extracellular exosome|vascular endothelial growth factor produc…
LOC551428	144.81	50.0101	239.61	4.79124	2.2604	0.00233865	0.137013	Up	2.38441	0.743854	2.04752	4.55549	13.4895	9.00677	protein_coding	BEEBASE:GB43737,GeneID:551428			GO:0005355,GO:0005351,GO:0046323,GO:0035428,GO:0016021,GO:0016020,GO:0005886	glucose transmembrane transporter activity|sugar:proton symporter activity|glucose import|hexose transmembrane transport|integral component of membrane|membrane|plasma membrane
LOC551496	802.541	267.035	1338.05	5.01074	2.32503	0.0187743	0.435061	Up	9.62026	3.80496	6.10549	25.69	18.429	59.537	protein_coding	BEEBASE:GB50883,GeneID:551496
LOC551572	329.575	177.67	481.48	2.70997	1.43828	0.024446	0.49642	Up	23.388	3.65831	6.39524	21.6679	26.8724	48.0338	protein_coding	BEEBASE:GB52819,GeneID:551572
LOC551587	99.0453	4.14022	193.95	46.8454	5.54984	0.00457303	0.202593	Up	0.053321	0.0143096	0.0909038	0.28889	2.56406	4.87614	protein_coding	BEEBASE:GB50889,GeneID:551587			GO:0000166,GO:0030154,GO:0043488,GO:0010830,GO:0005737,GO:0005634,GO:0003730	nucleotide binding|cell differentiation|regulation of mRNA stability|regulation of myotube differentiation|cytoplasm|nucleus|mRNA 3'-UTR binding
LOC551617	970.338	574.307	1366.37	2.37916	1.25045	0.00478957	0.207168	Up	5.62818	3.38083	3.85542	6.46791	12.1342	13.6362	protein_coding	BEEBASE:GB45408,GeneID:551617
LOC551793	2251.79	650.303	3853.27	5.92536	2.5669	0.0177337	0.423109	Up	20.7294	8.96148	10.5508	29.9138	73.2365	146.526	protein_coding	BEEBASE:GB50897,GeneID:551793			GO:0042567,GO:0005654,GO:0005520,GO:0007155,GO:0044267,GO:0007165,GO:0070062,GO:0005576,GO:0005615	insulin-like growth factor ternary complex|nucleoplasm|insulin-like growth factor binding|cell adhesion|cellular protein metabolic process|signal transduction|extracellular exosome|extracellular region|extracellular space
LOC551847	282.278	187.723	376.834	2.0074	1.00533	0.0313248	0.54726	Up	10.1301	4.3488	8.8305	9.95576	22.2473	14.9155	protein_coding	BEEBASE:GB52923,GeneID:551847			GO:0045127,GO:0009384,GO:0006044,GO:0006051,GO:0019262,GO:0006048,GO:0005829,GO:0070062,GO:0005524	N-acetylglucosamine kinase activity|N-acylmannosamine kinase activity|N-acetylglucosamine metabolic process|N-acetylmannosamine metabolic process|N-acetylneuraminate catabolic process|UDP-N-acetylglucosamine biosynthetic process|cytosol|extracellular exosome|ATP binding	ame00520	Amino sugar and nucleotide sugar metabolism
LOC551858	54.8089	32.4296	77.1882	2.38018	1.25107	0.0463891	0.617357	Up	1.05883	0.596091	1.00337	3.14615	0.927652	2.6831	protein_coding	BEEBASE:GB54890,GeneID:551858			GO:0050660,GO:0004502,GO:0016174,GO:0070189,GO:0009435,GO:0019674,GO:0019805,GO:0044550,GO:0006569,GO:0016021,GO:0005741,GO:0071949	flavin adenine dinucleotide binding|kynurenine 3-monooxygenase activity|NAD(P)H oxidase activity|kynurenine metabolic process|NAD biosynthetic process|NAD metabolic process|quinolinate biosynthetic process|secondary metabolite biosynthetic process|tryptophan catabolic process|integral component of membrane|mitochondrial outer membrane|FAD binding	ame00380	Tryptophan metabolism
LOC551957	292.561	160.896	424.225	2.63663	1.3987	0.00368599	0.178681	Up	2.31134	0.764335	1.02086	2.23947	3.65115	4.55392	protein_coding	BEEBASE:GB47931,GeneID:551957			GO:0015771,GO:0016021,GO:0005886,GO:0015574	trehalose transport|integral component of membrane|plasma membrane|trehalose transmembrane transporter activity
LOC551992	444.102	284.779	603.425	2.11893	1.08334	0.0442755	0.611616	Up	11.2692	10.6099	12.1719	12.7969	26.0456	33.8062	protein_coding	BEEBASE:GB52500,GeneID:551992			GO:0008168,GO:0003723,GO:0009267,GO:0051297,GO:0006396,GO:0006364,GO:0008033,GO:0015030,GO:0001651,GO:0030529	methyltransferase activity|RNA binding|cellular response to starvation|centrosome organization|RNA processing|rRNA processing|tRNA processing|Cajal body|dense fibrillar component|intracellular ribonucleoprotein complex	ame03008	Ribosome biogenesis in eukaryotes
LOC552041	40874	220.361	81527.6	369.974	8.53128	0.0429142	0.603403	Up	5.62099	0.705274	0.552075	110.745	2636.42	7.64008	protein_coding	BEEBASE:GB48020,GeneID:552041
LOC552154	1779	1038.46	2519.53	2.42621	1.2787	0.000166407	0.020438	Up	67.6269	44.456	42.1828	112.316	171.833	109.936	protein_coding	BEEBASE:GB52656,GeneID:552154
LOC552157	159.559	62.7526	256.366	4.08535	2.03046	0.0217826	0.464543	Up	3.24543	1.30668	1.76256	6.19416	5.75979	17.0999	protein_coding	BEEBASE:GB47971,GeneID:552157			GO:0034968,GO:0010629,GO:0000790,GO:0042826,GO:0008757	histone lysine methylation|negative regulation of gene expression|nuclear chromatin|histone deacetylase binding|S-adenosylmethionine-dependent methyltransferase activity
LOC552176	47.8421	9.51208	86.1722	9.05924	3.17939	0.0052556	0.221048	Up	0.971933	0.210939	0.517754	2.28759	3.44616	8.70186	protein_coding	BEEBASE:GB48193,GeneID:552176			GO:0006633,GO:0006631,GO:0055114,GO:0042811,GO:0016021,GO:0017105,GO:0046872	fatty acid biosynthetic process|fatty acid metabolic process|oxidation-reduction process|pheromone biosynthetic process|integral component of membrane|acyl-CoA delta11-desaturase activity|metal ion binding	ame01212,ame01040	Fatty acid metabolism|Biosynthesis of unsaturated fatty acids
LOC552190	1284.25	409.603	2158.89	5.2707	2.398	0.0291764	0.541789	Up	32.6879	1.30122	2.18506	33.3142	46.3205	119.62	protein_coding	BEEBASE:GB51979,GeneID:552190
LOC552193	119.434	67.3895	171.478	2.54458	1.34743	0.0371381	0.572572	Up	0.686195	0.817505	1.07435	1.16881	3.5667	2.31881	protein_coding	BEEBASE:GB51487,GeneID:552193			GO:0016021,GO:0015293,GO:0006865	integral component of membrane|symporter activity|amino acid transport
LOC552371	720.185	425.742	1014.63	2.3832	1.2529	9.13e-09	1.24e-05	Up	10.1194	9.42969	11.1707	23.163	23.45	27.8206	protein_coding	BEEBASE:GB44771,GeneID:552371			GO:0017127,GO:0046982,GO:0042803,GO:0034041,GO:0033344,GO:0055085,GO:0016021,GO:0005886,GO:0005524	cholesterol transporter activity|protein heterodimerization activity|protein homodimerization activity|sterol-transporting ATPase activity|cholesterol efflux|transmembrane transport|integral component of membrane|plasma membrane|ATP binding
LOC552447	149.393	59.1349	239.652	4.05262	2.01886	0.00905487	0.294905	Up	1.33537	1.15671	1.28403	1.85104	7.11849	6.42725	protein_coding	BEEBASE:GB45147,GeneID:552447			GO:0005802,GO:0080025,GO:0005215,GO:0007040,GO:0030136,GO:0031901,GO:0005768	trans-Golgi network|phosphatidylinositol-3,5-bisphosphate binding|transporter activity|lysosome organization|clathrin-coated vesicle|early endosome membrane|endosome
LOC552592	385.088	191.395	578.781	3.02402	1.59647	7.18e-06	0.00192565	Up	8.14784	2.59129	4.40182	11.7934	18.0921	16.6867	protein_coding	BEEBASE:GB52702,GeneID:552592			GO:0015771,GO:0016021,GO:0005886,GO:0015574	trehalose transport|integral component of membrane|plasma membrane|trehalose transmembrane transporter activity
LOC552685	735.432	309.489	1161.38	3.75256	1.90788	0.0027834	0.150127	Up	9.52797	1.30159	3.68792	10.7331	19.5683	24.4822	protein_coding	BEEBASE:GB48861,GeneID:552685
LOC552780	72.2489	46.2163	98.2815	2.12655	1.08852	0.0272034	0.53015	Up	8.18848	3.97877	9.23156	8.97103	14.9204	24.754	protein_coding	BEEBASE:GB44660,GeneID:552780			GO:0005730,GO:0004526,GO:0008033	nucleolus|ribonuclease P activity|tRNA processing	ame03013,ame03008	RNA transport|Ribosome biogenesis in eukaryotes
LOC552781	180.481	110.866	250.096	2.25584	1.17366	0.0443599	0.611616	Up	16.1899	16.3856	19.4947	21.3822	42.0623	63.9597	protein_coding	BEEBASE:GB49433,GeneID:552781			GO:0030515,GO:0009267,GO:0000469,GO:0000470,GO:0031118,GO:0031120,GO:0006412,GO:0031429,GO:0005732,GO:0034513	snoRNA binding|cellular response to starvation|cleavage involved in rRNA processing|maturation of LSU-rRNA|rRNA pseudouridine synthesis|snRNA pseudouridine synthesis|translation|box H/ACA snoRNP complex|small nucleolar ribonucleoprotein complex|box H/ACA snoRNA binding	ame03008	Ribosome biogenesis in eukaryotes
LOC724211	7314.03	3122.75	11505.3	3.68435	1.88141	1.28e-07	7.7e-05	Up	45.2016	45.8939	62.4496	229.552	217.091	135.232	protein_coding	GeneID:724211			GO:0005506,GO:0004497,GO:0016491,GO:0016705,GO:0031000,GO:0046680,GO:0005789,GO:0031090,GO:0020037	iron ion binding|monooxygenase activity|oxidoreductase activity|oxidoreductase activity, acting on paired donors, with incorporation or reduction of molecular oxygen|response to caffeine|response to DDT|endoplasmic reticulum membrane|organelle membrane|heme binding
LOC724353	50.5792	24.3383	76.8202	3.15635	1.65826	0.00179495	0.118816	Up	0.98269	0.490564	0.888105	1.75515	2.84252	3.37701	protein_coding	BEEBASE:GB53803,GeneID:724353
LOC724378	212.108	119.459	304.757	2.55114	1.35114	0.0329825	0.557723	Up	5.81193	0.652385	0.884737	5.30967	5.6417	8.25687	protein_coding	BEEBASE:GB47995,GeneID:724378			GO:0005886,GO:0005109,GO:0016477,GO:0030512,GO:0090263,GO:0035413,GO:0008284,GO:0010718,GO:0032092,GO:0045893,GO:0008360,GO:0005737,GO:0007179,GO:0016021,GO:0016020	plasma membrane|frizzled binding|cell migration|negative regulation of transforming growth factor beta receptor signaling pathway|positive regulation of canonical Wnt signaling pathway|positive regulation of catenin import into nucleus|positive regulation of cell proliferation|positive regulation of epithelial to mesenchymal transition|positive regulation of protein binding|positive regulation of…	ame04310,ame04350	Wnt signaling pathway|TGF-beta signaling pathway
LOC724464	35.2781	15.5587	54.9975	3.53484	1.82164	0.00354683	0.175925	Up	1.1564	0.254201	0.468113	1.5372	2.03349	3.07459	protein_coding	BEEBASE:GB49021,GeneID:724464	cuticular protein
LOC724471	316.697	131.423	501.971	3.8195	1.93338	0.0280269	0.535878	Up	1.19523	0.473519	2.77199	7.40523	1.81893	7.67014	protein_coding	BEEBASE:GB46302,GeneID:724471			GO:0051482,GO:0016042,GO:0005509,GO:0016056,GO:0002385,GO:0005096,GO:0043052,GO:0046673,GO:0004435,GO:0007601,GO:0004629,GO:0004871,GO:0008344,GO:0019722,GO:0046488,GO:0016059,GO:0008654,GO:0001580,GO:0006644,GO:0006651,GO:0045494,GO:0009649,GO:0016027,GO:0007602,GO:0043153,GO:0005622,GO:2000370,GO:0008377,GO:0016028	positive regulation of cytosolic calcium ion concentration involved in phospholipase C-activating G-protein coupled signaling pathway|lipid catabolic process|calcium ion binding|rhodopsin mediated signaling pathway|mucosal immune response|GTPase activator activity|thermotaxis|negative regulation of compound eye retinal cell programmed cell death|phosphatidylinositol phospholipase C activity|visua…
LOC724558	232.453	144.055	320.852	2.22728	1.15529	4.33e-05	0.00723985	Up	7.97489	6.71948	3.58046	15.4967	13.328	11.9684	protein_coding	BEEBASE:GB47029,GeneID:724558
LOC724608	214.061	99.2783	328.843	3.31233	1.72785	0.0426984	0.602864	Up	0.464244	0.361058	1.51066	3.94203	1.04458	2.83325	protein_coding	BEEBASE:GB41297,GeneID:724608			GO:0046154,GO:0008355,GO:0070588,GO:0005887,GO:0007608,GO:0030845,GO:0006816,GO:0005622,GO:0007605,GO:0045494,GO:0019722,GO:0005886,GO:0007602,GO:0016028,GO:0035997,GO:0005262,GO:0015278,GO:0071454,GO:0005516,GO:0007603,GO:0050962,GO:0042802,GO:0008104,GO:0050908,GO:0010461,GO:0051480,GO:0008377,GO:0046982,GO:0034703,GO:0009416,GO:0006828,GO:0042803,GO:0016027,GO:0001895,GO:0007005,GO:0015279,GO:…	rhodopsin metabolic process|olfactory learning|calcium ion transmembrane transport|integral component of plasma membrane|sensory perception of smell|phospholipase C-inhibiting G-protein coupled receptor signaling pathway|calcium ion transport|intracellular|sensory perception of sound|photoreceptor cell maintenance|calcium-mediated signaling|plasma membrane|phototransduction|rhabdomere|rhabdomere …	ame04745	Phototransduction - fly
LOC724624	33.7423	3.76148	63.7232	16.941	4.08245	0.00326609	0.167309	Up	0.212552	0.474285	0.406	3.82898	3.05915	11.9054	protein_coding	BEEBASE:GB47902,GeneID:724624			GO:0042302	structural constituent of cuticle
LOC724760	22.5759	9.42428	35.7275	3.791	1.92258	0.0155006	0.400032	Up	0.532921	0.251468	0.286014	0.732437	0.899985	2.27905	protein_coding	BEEBASE:GB45875,GeneID:724760			GO:0007166,GO:0006950,GO:0016021,GO:0005886,GO:0004930	cell surface receptor signaling pathway|response to stress|integral component of membrane|plasma membrane|G-protein coupled receptor activity
LOC724890	66.5206	36.8676	96.1736	2.60863	1.38329	0.00372978	0.179346	Up	0.994981	0.378693	0.459626	1.02112	2.07981	1.79833	protein_coding	BEEBASE:GB53028,GeneID:724890			GO:0046274,GO:0005576,GO:0005507,GO:0052716	lignin catabolic process|extracellular region|copper ion binding|hydroquinone:oxygen oxidoreductase activity
LOC724891	900.547	472.582	1328.51	2.81118	1.49118	7.53e-09	1.24e-05	Up	37.3005	28.8595	18.4952	85.7488	65.6839	91.4392	protein_coding	BEEBASE:GB48871,GeneID:724891			GO:0005654,GO:0003677,GO:0003887,GO:0006281,GO:0006260,GO:0006270,GO:0006261,GO:0042276,GO:0000082,GO:0000722,GO:0008622,GO:0043231,GO:0016604	nucleoplasm|DNA binding|DNA-directed DNA polymerase activity|DNA repair|DNA replication|DNA replication initiation|DNA-dependent DNA replication|error-prone translesion synthesis|G1/S transition of mitotic cell cycle|telomere maintenance via recombination|epsilon DNA polymerase complex|intracellular membrane-bounded organelle|nuclear body	ame00230,ame00240,ame03030,ame03410,ame03420	Purine metabolism|Pyrimidine metabolism|DNA replication|Base excision repair|Nucleotide excision repair
LOC724933	1148.02	511.836	1784.2	3.48589	1.80153	0.0322662	0.557414	Up	18.8	16.4461	14.4701	29.107	111.273	58.281	protein_coding	BEEBASE:GB43908,GeneID:724933			GO:0051537,GO:0009055,GO:0050660,GO:0005506,GO:0043546,GO:0016614,GO:0016903,GO:0004854,GO:0004855,GO:0009115,GO:0005829,GO:0005615,GO:0005777	2 iron, 2 sulfur cluster binding|electron carrier activity|flavin adenine dinucleotide binding|iron ion binding|molybdopterin cofactor binding|oxidoreductase activity, acting on CH-OH group of donors|oxidoreductase activity, acting on the aldehyde or oxo group of donors|xanthine dehydrogenase activity|xanthine oxidase activity|xanthine catabolic process|cytosol|extracellular space|peroxisome
LOC725069	180.473	95.4465	265.499	2.78165	1.47594	0.0117465	0.341149	Up	3.92818	1.46496	3.01308	4.10308	10.9708	10.272	protein_coding	BEEBASE:GB49930,GeneID:725069			GO:0015031,GO:0005887,GO:0005427,GO:0006857	protein transport|integral component of plasma membrane|proton-dependent oligopeptide secondary active transmembrane transporter activity|oligopeptide transport
LOC725202	799.637	8.83731	1590.44	179.969	7.4916	0.0378564	0.573594	Up	5.23943	0.829675	3.07561	140.454	1168.66	10.4342	protein_coding	BEEBASE:GB50116,GeneID:725202			GO:0005576,GO:0004867	extracellular region|serine-type endopeptidase inhibitor activity
LOC725255	116.464	65.0276	167.9	2.58198	1.36848	0.000198091	0.0240398	Up	1.89486	1.59844	2.10672	5.6524	3.57124	5.55477	protein_coding	BEEBASE:GB55040,GeneID:725255			GO:0102336,GO:0102337,GO:0102338,GO:0009922,GO:0019367,GO:0035338,GO:0042761,GO:0005783,GO:0005789,GO:0030176	3-oxo-arachidoyl-CoA synthase activity|3-oxo-cerotoyl-CoA synthase activity|3-oxo-lignoceronyl-CoA synthase activity|fatty acid elongase activity|fatty acid elongation, saturated fatty acid|long-chain fatty-acyl-CoA biosynthetic process|very long-chain fatty acid biosynthetic process|endoplasmic reticulum|endoplasmic reticulum membrane|integral component of endoplasmic reticulum membrane
LOC725309	65.7603	10.3675	121.153	11.6858	3.54669	4.01e-06	0.00127776	Up	2.06152	0.0786148	0.49253	10.4686	5.93555	15.0086	protein_coding	BEEBASE:GB40608,GeneID:725309
LOC725346	74.5366	38.508	110.565	2.87122	1.52167	0.00108992	0.0840282	Up	0.881381	0.0903644	0.821902	1.35786	2.26188	1.6645	protein_coding	BEEBASE:GB51844,GeneID:725346			GO:0005328,GO:0015175,GO:0005283,GO:0042940,GO:0015804,GO:0006814,GO:0005887,GO:0042943,GO:0015179	neurotransmitter:sodium symporter activity|neutral amino acid transmembrane transporter activity|sodium:amino acid symporter activity|D-amino acid transport|neutral amino acid transport|sodium ion transport|integral component of plasma membrane|D-amino acid transmembrane transporter activity|L-amino acid transmembrane transporter activity
LOC725426	87.4259	46.788	128.064	2.73711	1.45265	0.00620174	0.2413	Up	4.77831	3.39786	5.0578	7.7255	19.5127	15.1203	protein_coding	BEEBASE:GB48256,GeneID:725426
LOC725462	26.929	11.2174	42.6405	3.80127	1.92648	0.00715552	0.257751	Up	0.325697	0.0973707	0.123192	0.554544	1.11949	0.729612	protein_coding	BEEBASE:GB44987,GeneID:725462			GO:0030672,GO:0005313,GO:0015293,GO:0007268,GO:0089711,GO:0006836,GO:0050896,GO:0006814,GO:0007601,GO:0030054,GO:0016021,GO:0043005	synaptic vesicle membrane|L-glutamate transmembrane transporter activity|symporter activity|chemical synaptic transmission|L-glutamate transmembrane transport|neurotransmitter transport|response to stimulus|sodium ion transport|visual perception|cell junction|integral component of membrane|neuron projection
Cyp6as5	74.3824	4.64767	144.117	31.0084	4.95459	0.0295369	0.732251	Up	0.206568	0.0363124	0.230706	0.624341	9.82472	2.74568	protein_coding	BEEBASE:GB49890,GeneID:409677	cytochrome P450 6AS5		GO:0005506,GO:0004497,GO:0016491,GO:0016705,GO:0005789,GO:0031090,GO:0020037	iron ion binding|monooxygenase activity|oxidoreductase activity|oxidoreductase activity, acting on paired donors, with incorporation or reduction of molecular oxygen|endoplasmic reticulum membrane|organelle membrane|heme binding
LOC725476	56.1363	31.8613	80.4114	2.5238	1.3356	0.00797416	0.277663	Up	1.55854	1.25527	1.79592	2.29281	4.76789	4.89277	protein_coding	BEEBASE:GB46771,GeneID:725476			GO:0016592,GO:0001104,GO:0006351	mediator complex|RNA polymerase II transcription cofactor activity|transcription, DNA-templated
LOC725498	47.1626	29.082	65.2432	2.24342	1.1657	0.0293324	0.541789	Up	0.517887	0.374461	0.480631	1.28061	1.0259	0.908642	protein_coding	BEEBASE:GB40212,GeneID:725498			GO:0007160,GO:0007275,GO:0090528,GO:0016327,GO:0016021,GO:0005920	cell-matrix adhesion|multicellular organism development|smooth septate junction assembly|apicolateral plasma membrane|integral component of membrane|smooth septate junction
LOC725540	544.178	349.386	738.97	2.11505	1.08069	0.0456787	0.615938	Up	7.37592	3.0324	6.47013	6.97674	11.159	16.2796	protein_coding	BEEBASE:GB43202,GeneID:725540
P450 4aa1	319.851	169.143	470.559	2.78201	1.47613	0.00394719	0.276981	Up	16.1008	3.41639	8.62384	15.8212	31.5055	33.8372	protein_coding	BEEBASE:GB49626,GeneID:100577883	cytochrome P450 4aa1-like		GO:0005506,GO:0004497,GO:0016705,GO:0005789,GO:0031090,GO:0020037	iron ion binding|monooxygenase activity|oxidoreductase activity, acting on paired donors, with incorporation or reduction of molecular oxygen|endoplasmic reticulum membrane|organelle membrane|heme binding
LOC725594	491.879	231.196	752.562	3.25508	1.70269	0.00451598	0.20103	Up	8.76881	3.37585	3.28582	10.6308	24.6331	22.51	protein_coding	BEEBASE:GB47957,GeneID:725594
LOC725614	671.019	379.069	962.97	2.54036	1.34503	0.0456433	0.615938	Up	2.76267	2.416	2.47349	4.03128	5.55871	10.4424	protein_coding	BEEBASE:GB43953,GeneID:725614			GO:0050767,GO:0042753,GO:0001046,GO:0042176,GO:2001016,GO:0003677,GO:2000074,GO:0045893,GO:0070888,GO:0051775,GO:0000982,GO:0001190,GO:0032922,GO:0007623,GO:0043161,GO:0060137,GO:0007283,GO:0000060,GO:0045599,GO:0051726,GO:2000323,GO:2000772,GO:0032007,GO:0033391,GO:0042634,GO:0090403,GO:0016605,GO:0050796,GO:0090263,GO:0005667,GO:0042594,GO:0007622,GO:0046982,GO:0006351,GO:0003700,GO:0048148,GO:…	regulation of neurogenesis|positive regulation of circadian rhythm|core promoter sequence-specific DNA binding|regulation of protein catabolic process|positive regulation of skeletal muscle cell differentiation|DNA binding|regulation of type B pancreatic cell development|positive regulation of transcription, DNA-templated|E-box binding|response to redox state|transcription factor activity, RNA po…	ame04711	Circadian rhythm - fly
LOC725697	59.1476	5.195	113.1	21.771	4.44434	0.00537272	0.22264	Up	0.0390994	0.0254004	0.0407688	0.118583	1.33929	0.765228	protein_coding	BEEBASE:GB55596,GeneID:725697			GO:0045893,GO:0000977,GO:0045924,GO:0003700,GO:0010906,GO:0000976,GO:0001228,GO:0009952,GO:0007411,GO:0048813,GO:0007431,GO:0009880,GO:0007435,GO:0042063,GO:0008049,GO:0007517,GO:0005634,GO:0000122,GO:0003677,GO:0048477,GO:0070491	positive regulation of transcription, DNA-templated|RNA polymerase II regulatory region sequence-specific DNA binding|regulation of female receptivity|transcription factor activity, sequence-specific DNA binding|regulation of glucose metabolic process|transcription regulatory region sequence-specific DNA binding|transcriptional activator activity, RNA polymerase II transcription regulatory region…
LOC725813	233.803	141.756	325.85	2.29867	1.2008	0.0111899	0.33262	Up	7.29445	3.0579	4.54657	8.82728	9.96273	17.9389	protein_coding	BEEBASE:GB45318,GeneID:725813
LOC725978	165.371	97.0313	233.711	2.40861	1.2682	0.000607528	0.0533891	Up	2.24554	1.67387	1.33859	5.18256	3.07912	4.94243	protein_coding	GeneID:725978
LOC726115	420.158	229.162	611.154	2.66691	1.41517	0.0388281	0.582079	Up	7.14289	6.38961	7.01304	9.23445	17.8592	32.587	protein_coding	BEEBASE:GB47474,GeneID:726115			GO:0004458,GO:0071949,GO:0006103,GO:0044267,GO:0019516,GO:0022904,GO:0032025,GO:0010042,GO:0010043,GO:0005759,GO:0005739,GO:0051990	D-lactate dehydrogenase (cytochrome) activity|FAD binding|2-oxoglutarate metabolic process|cellular protein metabolic process|lactate oxidation|respiratory electron transport chain|response to cobalt ion|response to manganese ion|response to zinc ion|mitochondrial matrix|mitochondrion|(R)-2-hydroxyglutarate dehydrogenase activity
LOC726134	72.6004	16.429	128.772	7.8381	2.9705	0.0222242	0.470268	Up	0.678355	0.321864	0.348947	1.57108	6.83254	2.2914	protein_coding	BEEBASE:GB47974,GeneID:726134	carboxylesterase		GO:0052689	carboxylic ester hydrolase activity
LOC726228	340.906	71.6866	610.126	8.51101	3.08933	0.0135078	0.369401	Up	0.504583	0.224889	0.57852	6.98902	1.59843	2.67577	protein_coding	BEEBASE:GB49478,GeneID:726228			GO:0007601,GO:0016021,GO:0005886,GO:0004930	visual perception|integral component of membrane|plasma membrane|G-protein coupled receptor activity	ame04013	MAPK signaling pathway - fly
LOC726353	213.403	54.733	372.073	6.79796	2.7651	0.0357816	0.567289	Up	0.672865	0.376965	0.82231	1.43466	9.64821	3.99791	protein_coding	BEEBASE:GB50228,GeneID:726353
LOC726421	1082.04	23.7488	2140.34	90.124	6.49384	0.00848073	0.284919	Up	0.405849	0.248832	0.242831	1.93128	21.3387	57.8915	protein_coding	BEEBASE:GB43805,GeneID:726421			GO:0004222,GO:0005576,GO:0016021,GO:0046872	metalloendopeptidase activity|extracellular region|integral component of membrane|metal ion binding
LOC726690	305.842	121.738	489.946	4.0246	2.00885	0.0412501	0.596583	Up	1.85664	1.38211	2.62669	4.60443	5.0758	14.6331	protein_coding	BEEBASE:GB49887,GeneID:726690			GO:0005506,GO:0004497,GO:0016491,GO:0016705,GO:0005789,GO:0031090,GO:0020037	iron ion binding|monooxygenase activity|oxidoreductase activity|oxidoreductase activity, acting on paired donors, with incorporation or reduction of molecular oxygen|endoplasmic reticulum membrane|organelle membrane|heme binding
LOC726755	51.7043	34.0705	69.338	2.03513	1.02512	0.0442435	0.611616	Up	3.72904	0.916358	2.31299	3.6509	5.39609	6.424	protein_coding	BEEBASE:GB18327,GeneID:726755	pyrokinin-like receptor 2		GO:0008188,GO:0007589,GO:0071465,GO:0007186,GO:0007218,GO:0051928,GO:0016323,GO:0016021,GO:0001607	neuropeptide receptor activity|body fluid secretion|cellular response to desiccation|G-protein coupled receptor signaling pathway|neuropeptide signaling pathway|positive regulation of calcium ion transport|basolateral plasma membrane|integral component of membrane|neuromedin U receptor activity
LOC726786	45.3575	25.4783	65.2366	2.56047	1.35641	0.016097	0.407178	Up	1.66566	1.28606	0.760495	2.64828	2.68633	5.23742	protein_coding	BEEBASE:GB46287,GeneID:726786			GO:0005886,GO:0015171,GO:0015187,GO:0015078,GO:0005280,GO:0015180,GO:0015193,GO:0006865,GO:0015816,GO:0006811,GO:0005783,GO:0016021,GO:0005765	plasma membrane|amino acid transmembrane transporter activity|glycine transmembrane transporter activity|hydrogen ion transmembrane transporter activity|hydrogen:amino acid symporter activity|L-alanine transmembrane transporter activity|L-proline transmembrane transporter activity|amino acid transport|glycine transport|ion transport|endoplasmic reticulum|integral component of membrane|lysosomal m…
LOC726864	42.2911	14.7223	69.8598	4.74516	2.24646	0.0396914	0.584842	Up	1.47964	0.141026	1.29335	1.25624	5.14068	7.79033	protein_coding	BEEBASE:GB54393,GeneID:726864
LOC726978	428.592	222.163	635.021	2.85835	1.51518	0.0140916	0.38135	Up	8.26155	3.5947	4.84025	8.96055	17.5571	24.6168	protein_coding	BEEBASE:GB50179,GeneID:726978			GO:0007507,GO:0006357,GO:0006351,GO:0005737,GO:0005634,GO:0003677	heart development|regulation of transcription from RNA polymerase II promoter|transcription, DNA-templated|cytoplasm|nucleus|DNA binding
LOC726987	171.502	70.2705	272.733	3.88119	1.9565	0.00051738	0.0469096	Up	2.28204	0.303288	0.711868	4.11372	5.93958	2.90695	protein_coding	BEEBASE:GB52446,GeneID:726987
LOC727007	92.0187	50.6475	133.39	2.63369	1.39709	0.00392364	0.184321	Up	0.753778	0.604255	0.510952	0.824431	1.67956	1.81457	protein_coding	BEEBASE:GB45148,GeneID:727007			GO:0005802,GO:0080025,GO:0005215,GO:0007040,GO:0030136,GO:0031901,GO:0005768	trans-Golgi network|phosphatidylinositol-3,5-bisphosphate binding|transporter activity|lysosome organization|clathrin-coated vesicle|early endosome membrane|endosome
LOC727045	5.51179	0	11.0236	Inf	Inf	0.0133838	0.368742	Up	0	0	0	1.18746	0.252554	0.218624	protein_coding	BEEBASE:GB45796,GeneID:727045			GO:0005576	extracellular region
LOC727165	110.844	38.7973	182.892	4.71403	2.23696	0.0122637	0.352157	Up	1.22394	0.0795226	0.363514	1.53044	4.63643	2.0986	protein_coding	BEEBASE:GB53116,GeneID:727165
LOC727357	16.8462	6.43808	27.2543	4.23329	2.08178	0.03991	0.584842	Up	2.37347	0.302365	0.32395	6.54296	4.70738	1.39362	protein_coding	BEEBASE:GB40899,GeneID:727357			GO:0006633,GO:0016021,GO:0005506,GO:0016491	fatty acid biosynthetic process|integral component of membrane|iron ion binding|oxidoreductase activity	ame00100	Steroid biosynthesis
LOC727392	19.2201	1.72064	36.7196	21.3407	4.41554	0.0107961	0.325707	Up	0.0909354	0	0.334262	0.233645	5.29808	3.8412	protein_coding	BEEBASE:GB47903,GeneID:727392			GO:0042302	structural constituent of cuticle
LOC727570	5.77494	0.698943	10.8509	15.5248	3.9565	0.0381045	0.573763	Up	0.153902	0.140868	0	0	2.66684	2.02271	protein_coding	GeneID:727570			GO:2001046,GO:0005887,GO:0002092,GO:0031226,GO:0015031,GO:0031902,GO:0005765,GO:0042470,GO:0097487,GO:0007155,GO:1900746,GO:0016477,GO:0007166,GO:0007160,GO:0035646,GO:0009986,GO:0048757,GO:0012505,GO:0045807,GO:0070062	positive regulation of integrin-mediated signaling pathway|integral component of plasma membrane|positive regulation of receptor internalization|intrinsic component of plasma membrane|protein transport|late endosome membrane|lysosomal membrane|melanosome|multivesicular body, internal vesicle|cell adhesion|regulation of vascular endothelial growth factor signaling pathway|cell migration|cell surfa…
Lop2	54.6738	10.9227	98.4248	9.01105	3.1717	0.00674613	0.250986	Up	1.14794	0.604836	0.363322	11.6679	2.59662	6.16148	protein_coding	BEEBASE:GB50034,GeneID:768250	long wavelength sensitive opsin 2		GO:0007602,GO:0018298,GO:0007601,GO:0016021,GO:0004930,GO:0009881	phototransduction|protein-chromophore linkage|visual perception|integral component of membrane|G-protein coupled receptor activity|photoreceptor activity
Mrjp1	31.0536	2.12864	59.9785	28.1769	4.81644	1.13e-05	0.00256388	Up	0.125064	0.154213	0.0386278	1.06701	1.9904	3.63419	protein_coding	BEEBASE:GB55205,GeneID:406090	major royal jelly protein 1	p56kP-4	GO:0050829,GO:0050830,GO:0031640,GO:0005576,GO:0048650,GO:0050832	defense response to Gram-negative bacterium|defense response to Gram-positive bacterium|killing of cells of other organism|extracellular region|caste determination, influence by environmental factors|defense response to fungus
Mrjp3	203.679	2.4603	404.898	164.573	7.36258	0.0425126	0.602098	Up	0.142544	0.0957379	0.334262	3.42323	33.6905	0.73554	protein_coding	BEEBASE:GB55204,GeneID:406121	major royal jelly protein 3		GO:0005576	extracellular region
Mrjp4	64.4383	9.53243	119.344	12.5198	3.64614	0.000693356	0.057935	Up	0.510813	0.116247	0.216381	1.10627	5.15144	5.56682	protein_coding	BEEBASE:GB55206,GeneID:406133	major royal jelly protein 4		GO:0005576	extracellular region
Mrjp5	102.249	1.04205	203.456	195.245	7.60914	0.0360819	0.567289	Up	0.0266771	0.0357816	0.0499465	1.36025	13.3154	0.421763	protein_coding	BEEBASE:GB55208,GeneID:406116	major royal jelly protein 5		GO:0005576	extracellular region
Mrjp6	32.053	8.45857	55.6474	6.57882	2.71783	0.00109854	0.0840282	Up	0.621349	0.235655	0.16685	1.01916	3.23793	2.27945	protein_coding	BEEBASE:GB55207,GeneID:406149	major royal jelly protein 6		GO:0005576	extracellular region
Obp14	9.79597	1.45387	18.1381	12.4757	3.64105	0.00651267	0.24748	Up	1.12899	0	0	7.69872	2.25304	3.2588	protein_coding	BEEBASE:GB46223,GeneID:677673	odorant binding protein 14
Obp4	15.4934	0	30.9869	Inf	Inf	0.000136877	0.0178888	Up	0	0	0	0.906169	2.03037	4.40517	protein_coding	BEEBASE:GB53372,GeneID:406101	odorant binding protein 4	asp4
Pban	19.3643	0	38.7286	Inf	Inf	0.0011726	0.0872574	Up	0	0	0	0.668865	1.59548	4.38394	protein_coding	BEEBASE:GB46057,GeneID:100126690	pheromone biosynthesis-activating neuropeptide		GO:0007218,GO:0005615,GO:0016084,GO:0005184	neuropeptide signaling pathway|extracellular space|myostimulatory hormone activity|neuropeptide hormone activity
TpnCIIIa	1132.48	18.4571	2246.5	121.715	6.92736	0.0165395	0.407954	Up	0.892706	0.455272	0.590942	48.166	2.1052	189.965	protein_coding	BEEBASE:GB40619,GeneID:408379	troponin C type IIIa		GO:0005509	calcium ion binding
TpnT	4623.53	87.9825	9159.09	104.101	6.70184	0.0494764	0.633528	Up	1.88472	0.369479	0.493485	28.8857	4.96952	226.196	protein_coding	BEEBASE:GB51214,GeneID:411184	troponin T%2C skeletal muscle		GO:0005861,GO:0006937	troponin complex|regulation of muscle contraction
Tret1	4159.5	2537.29	5781.7	2.27869	1.18821	0.00705937	0.257012	Up	57.1558	26.2163	36.2354	60.8403	104.462	116.833	protein_coding	BEEBASE:GB55302,GeneID:551643	trehalose transporter 1	Amtret1	GO:0015771,GO:0016021,GO:0005886,GO:0015574	trehalose transport|integral component of membrane|plasma membrane|trehalose transmembrane transporter activity
Vg	724.562	239.53	1209.59	5.04987	2.33625	0.0304438	0.544698	Up	2.46028	0.184391	0.169497	5.67705	7.68577	1.0576	protein_coding	BEEBASE:GB49544,GeneID:406088	vitellogenin		GO:0005576,GO:0005319,GO:0045735	extracellular region|lipid transporter activity|nutrient reservoir activity
Wat	42.2442	14.5213	69.9672	4.81824	2.26851	0.00167794	0.113278	Up	0.532237	0.146901	1.04639	1.81518	4.52226	2.5699	protein_coding	BEEBASE:GB47934,GeneID:406065	worker-enriched antennal transcript	Amwat
