# Supplementary material for: Transcriptome Analysis of Newly Emerged Honeybees Exposure to Sublethal Carbendazim During Larval Stage
Source: Front Genet. 2018 Oct 8;9:426. doi: 10.3389/fgene.2018.00426 (PMC6186791; doi:10.3389/fgene.2018.00426)
Supplement: TABLE S5 — Functional gene in DEGs. Different kinds of functional gene among DEGs, including major royal jelly proteins, transporter and receptor, cuticle structure and Brain development related genes. [file Table_5.XLSX]

## Sheet: MRJPs related genes 
MRJPs related genes of all DEGs
name	baseMean	baseMean_control_Sample_A	baseMean_case_Sample_B	foldChange	log2FoldChange	pval	padj	up_down	fpkm_Sample_A_1	fpkm_Sample_A_2	fpkm_Sample_A_3	fpkm_Sample_B_1	fpkm_Sample_B_2	fpkm_Sample_B_3	gene_biotype	Dbxref	description	gene_synonym	GO_id	GO_term	pathway	pathway_description
Mrjp1	31.0536	2.12864	59.9785	28.1769	4.81644	1.13e-05	0.00256388	Up	0.125064	0.154213	0.0386278	1.06701	1.9904	3.63419	protein_coding	BEEBASE:GB55205,GeneID:406090	major royal jelly protein 1	p56kP-4	GO:0050829,GO:0050830,GO:0031640,GO:0005576,GO:0048650,GO:0050832	defense response to Gram-negative bacterium|defense response to Gram-positive bacterium|killing of cells of other organism|extracellular region|caste determination, influence by environmental factors|defense response to fungus
Mrjp3	203.679	2.4603	404.898	164.573	7.36258	0.0425126	0.602098	Up	0.142544	0.0957379	0.334262	3.42323	33.6905	0.73554	protein_coding	BEEBASE:GB55204,GeneID:406121	major royal jelly protein 3		GO:0005576	extracellular region
Mrjp4	64.4383	9.53243	119.344	12.5198	3.64614	0.000693356	0.057935	Up	0.510813	0.116247	0.216381	1.10627	5.15144	5.56682	protein_coding	BEEBASE:GB55206,GeneID:406133	major royal jelly protein 4		GO:0005576	extracellular region
Mrjp5	102.249	1.04205	203.456	195.245	7.60914	0.0360819	0.567289	Up	0.0266771	0.0357816	0.0499465	1.36025	13.3154	0.421763	protein_coding	BEEBASE:GB55208,GeneID:406116	major royal jelly protein 5		GO:0005576	extracellular region
Mrjp6	32.053	8.45857	55.6474	6.57882	2.71783	0.00109854	0.0840282	Up	0.621349	0.235655	0.16685	1.01916	3.23793	2.27945	protein_coding	BEEBASE:GB55207,GeneID:406149	major royal jelly protein 6		GO:0005576	extracellular region

## Sheet:  Rec and Tra related genes
Receptor and transporter related genes of all DEGs
name	baseMean	baseMean_control_Sample_A	baseMean_case_Sample_B	foldChange	log2FoldChange	pval	padj	up_down	fpkm_Sample_A_1	fpkm_Sample_A_2	fpkm_Sample_A_3	fpkm_Sample_B_1	fpkm_Sample_B_2	fpkm_Sample_B_3	gene_biotype	Dbxref	description	gene_synonym	GO_id	GO_term	pathway	pathway_description
LOC100578744	95.0239	132.163	57.8845	0.437977	-1.19107	0.0131095	0.36755	Down	0.868005	1.0414	1.67437	0.523798	0.713476	0.346108	protein_coding	BEEBASE:GB50876,GeneID:100578744			GO:0048678,GO:0051895,GO:0070062,GO:0042493,GO:0060588,GO:0005576,GO:0000302,GO:0071638,GO:0005615,GO:0042246,GO:0043025,GO:0048471,GO:0015485,GO:0005319,GO:0010642,GO:0007568,GO:0042308,GO:0001525,GO:0048662,GO:0007420,GO:2000098,GO:0006006,GO:0022626,GO:2000405,GO:0006629,GO:0030425,GO:0014012,GO:1900016,GO:0005783	response to axon injury|negative regulation of focal adhesion assembly|extracellular exosome|response to drug|negative regulation of lipoprotein lipid oxidation|extracellular region|response to reactive oxygen species|negative regulation of monocyte chemotactic protein-1 production|extracellular space|tissue regeneration|neuronal cell body|perinuclear region of cytoplasm|cholesterol binding|lipid…
LOC726839	98.6219	146.13	51.1142	0.349787	-1.51545	0.000143559	0.0185245	Down	2.4183	2.21631	2.08218	1.05303	0.923648	0.571683	protein_coding	BEEBASE:GB41742,GeneID:726839			GO:0015771,GO:0016021,GO:0005886,GO:0015574	trehalose transport|integral component of membrane|plasma membrane|trehalose transmembrane transporter activity
LOC100577024	115.785	162.399	69.1712	0.425935	-1.2313	0.000790255	0.0644469	Down	4.06504	4.31856	4.92422	1.92331	2.288	1.66421	protein_coding	BEEBASE:GB40192,GeneID:100577024			GO:0005549,GO:0004984,GO:0050911,GO:0032590,GO:0016021,GO:0005886,GO:0007608	odorant binding|olfactory receptor activity|detection of chemical stimulus involved in sensory perception of smell|dendrite membrane|integral component of membrane|plasma membrane|sensory perception of smell
Dat	295.497	396.63	194.365	0.490041	-1.02903	0.00130022	0.093341	Down	6.33805	6.51683	7.18941	4.72083	4.35865	1.4365	protein_coding	BEEBASE:GB40867,GeneID:412285	dopamine transporter	NT-2	GO:0035094,GO:0015844,GO:0021984,GO:0005887,GO:0007608,GO:0040018,GO:0007568,GO:0045121,GO:0060134,GO:0042416,GO:0043005,GO:0042053,GO:0043025,GO:0005886,GO:0098793,GO:0035240,GO:0042420,GO:0005329,GO:0051591,GO:0015872,GO:0005330,GO:0042220,GO:0090494,GO:0008144,GO:0042493,GO:0051583,GO:0046872,GO:0030424,GO:0045471,GO:0007595,GO:0008504,GO:0009986,GO:0010039,GO:0007626,GO:0047485,GO:0016600,GO:…	response to nicotine|monoamine transport|adenohypophysis development|integral component of plasma membrane|sensory perception of smell|positive regulation of multicellular organism growth|aging|membrane raft|prepulse inhibition|dopamine biosynthetic process|neuron projection|regulation of dopamine metabolic process|neuronal cell body|plasma membrane|presynapse|dopamine binding|dopamine catabolic …
LOC551611	316.802	432.632	200.972	0.464534	-1.10614	2.81e-05	0.00529603	Down	19.5213	14.2654	15.9997	10.6718	8.77754	5.80785	protein_coding	BEEBASE:GB47133,GeneID:551611			GO:0005887,GO:0016020,GO:0005886,GO:0014731,GO:0008519,GO:0030506,GO:0015696,GO:0015695,GO:0070634,GO:0046658,GO:0016323,GO:0030659	integral component of plasma membrane|membrane|plasma membrane|spectrin-associated cytoskeleton|ammonium transmembrane transporter activity|ankyrin binding|ammonium transport|organic cation transport|transepithelial ammonium transport|anchored component of plasma membrane|basolateral plasma membrane|cytoplasmic vesicle membrane
LOC410925	715.219	997.933	432.506	0.433401	-1.20622	0.00601896	0.237642	Down	2.94564	5.01402	5.30776	2.23879	2.55811	1.59231	protein_coding	BEEBASE:GB47037,GeneID:410925			GO:0004879,GO:0003707,GO:0008270,GO:0071456,GO:0040007,GO:0030518,GO:0048638,GO:0006351,GO:0005634,GO:0005667,GO:0000978	RNA polymerase II transcription factor activity, ligand-activated sequence-specific DNA binding|steroid hormone receptor activity|zinc ion binding|cellular response to hypoxia|growth|intracellular steroid hormone receptor signaling pathway|regulation of developmental growth|transcription, DNA-templated|nucleus|transcription factor complex|RNA polymerase II core promoter proximal region sequence-s…
LOC551706	766.122	1051.6	480.643	0.457059	-1.12955	1.16e-07	7.39e-05	Down	3.08953	3.7413	3.98556	1.70461	1.80967	1.32473	protein_coding	BEEBASE:GB54226,GeneID:551706			GO:0042470,GO:0016020,GO:0035371,GO:0016459,GO:0043005,GO:0043025,GO:0001750,GO:0031987,GO:0001726,GO:0042759,GO:0005524,GO:0042438,GO:0005509,GO:0030318,GO:0032402,GO:0042552,GO:0042476,GO:0006892,GO:0072659,GO:0031585,GO:0042641,GO:0005737,GO:0005829,GO:0070062,GO:0032433,GO:0005794,GO:0030426,GO:0032593,GO:0005882,GO:0000146,GO:0017137,GO:0003723,GO:0030048,GO:0032869,GO:0007268,GO:0051643,GO:…	melanosome|membrane|microtubule plus-end|myosin complex|neuron projection|neuronal cell body|photoreceptor outer segment|locomotion involved in locomotory behavior|ruffle|long-chain fatty acid biosynthetic process|ATP binding|melanin biosynthetic process|calcium ion binding|melanocyte differentiation|melanosome transport|myelination|odontogenesis|post-Golgi vesicle-mediated transport|protein loca…	ame04391	Hippo signaling pathway -fly
LOC551604	1872.22	2685.8	1058.64	0.394164	-1.34313	5.2e-12	1.33e-08	Down	58.5683	43.8086	49.8429	24.3101	22.2775	16.9215	protein_coding	BEEBASE:GB53375,GeneID:551604	Rh-like protein		GO:0008519,GO:0016323,GO:0030659,GO:0016021,GO:0072488,GO:0015695,GO:0005887,GO:0097272,GO:0015696	ammonium transmembrane transporter activity|basolateral plasma membrane|cytoplasmic vesicle membrane|integral component of membrane|ammonium transmembrane transport|organic cation transport|integral component of plasma membrane|ammonia homeostasis|ammonium transport
LOC409814	2363.04	3356.13	1369.94	0.408191	-1.29268	0.00348864	0.175188	Down	35.0788	58.0298	65.1218	20.7435	33.7418	12.6677	protein_coding	BEEBASE:GB51751,GeneID:409814			GO:0043231,GO:0005764,GO:0016020,GO:0004566,GO:0016787,GO:0019904,GO:0005102,GO:0005975,GO:0005783,GO:0070062,GO:0005615	intracellular membrane-bounded organelle|lysosome|membrane|beta-glucuronidase activity|hydrolase activity|protein domain specific binding|receptor binding|carbohydrate metabolic process|endoplasmic reticulum|extracellular exosome|extracellular space	ame00040,ame00531,ame00860,ame00983,ame04142	Pentose and glucuronate interconversions|Glycosaminoglycan degradation|Porphyrin and chlorophyll metabolism|Drug metabolism - other enzymes|Lysosome
LOC409159	3088.61	4343.32	1833.9	0.422235	-1.24388	0.000212754	0.0255155	Down	79.9352	87.0312	132.07	41.4928	37.7429	52.1136	protein_coding	BEEBASE:GB48344,GeneID:409159			GO:0004930,GO:0008366,GO:0048148,GO:0048149,GO:0035095,GO:0030866,GO:0060857,GO:0007186,GO:0019991,GO:0007419,GO:0016021,GO:0005886,GO:0005919	G-protein coupled receptor activity|axon ensheathment|behavioral response to cocaine|behavioral response to ethanol|behavioral response to nicotine|cortical actin cytoskeleton organization|establishment of glial blood-brain barrier|G-protein coupled receptor signaling pathway|septate junction assembly|ventral cord development|integral component of membrane|plasma membrane|pleated septate junction
LOC413200	3534.4	4875.48	2193.32	0.449867	-1.15243	0.000388812	0.038481	Down	30.8444	49.057	51.7761	21.6567	17.8736	21.1185	protein_coding	BEEBASE:GB46165,GeneID:413200			GO:0007419,GO:0061320,GO:0007506,GO:0004713,GO:0007522,GO:0007280,GO:0007507,GO:0010002,GO:0008284,GO:0007523,GO:0016477,GO:0045089,GO:0007417,GO:0050829,GO:0007493,GO:0008543,GO:0048542,GO:0007369,GO:0006468,GO:0007509,GO:0008354,GO:0008360,GO:0001710,GO:0021782,GO:0007431,GO:0007500,GO:0010001,GO:0016021,GO:0019233,GO:0008078,GO:0008347,GO:0005524,GO:0007525,GO:0048747,GO:0008406,GO:0005007	ventral cord development|pericardial nephrocyte differentiation|gonadal mesoderm development|protein tyrosine kinase activity|visceral muscle development|pole cell migration|heart development|cardioblast differentiation|positive regulation of cell proliferation|larval visceral muscle development|cell migration|positive regulation of innate immune response|central nervous system development|defens…	ame04144	Endocytosis
LOC100577409	4610.36	6242.16	2978.56	0.477169	-1.06743	0.00119149	0.0873896	Down	25.9894	40.3555	39.6649	21.1761	17.7567	14.5218	protein_coding	BEEBASE:GB42865,GeneID:100577409			GO:0015732,GO:0016021,GO:0005886,GO:0005215	prostaglandin transport|integral component of membrane|plasma membrane|transporter activity
LOC410793	4753.06	6551.86	2954.25	0.450903	-1.14911	0.00289682	0.153803	Down	8.85076	13.1404	17.0866	6.7938	5.92086	5.52054	protein_coding	BEEBASE:GB55490,GeneID:410793			GO:0016055,GO:0005576,GO:0008289,GO:0005319	Wnt signaling pathway|extracellular region|lipid binding|lipid transporter activity
LOC411494	8851.5	12381.9	5321.09	0.429747	-1.21844	0.0323252	0.557414	Down	62.1054	133.051	105.012	66.8952	52.0342	21.6619	protein_coding	BEEBASE:GB55798,GeneID:411494			GO:0043025,GO:0005654,GO:0005634,GO:0048471,GO:0005886,GO:0014069,GO:0045296,GO:0021819,GO:0005509,GO:0030517,GO:0016534,GO:0045892,GO:0016301,GO:0007158,GO:0030182,GO:0001764,GO:0031175,GO:0018107,GO:0071158,GO:0043525,GO:0030424,GO:0043292,GO:0016533,GO:0005737,GO:0030425,GO:0043197,GO:0030426,GO:0016020,GO:0031594,GO:0043539,GO:0007411,GO:0007413,GO:0007420,GO:0021549,GO:0009790,GO:0048013,GO:…	neuronal cell body|nucleoplasm|nucleus|perinuclear region of cytoplasm|plasma membrane|postsynaptic density|cadherin binding|layer formation in cerebral cortex|calcium ion binding|negative regulation of axon extension|cyclin-dependent protein kinase 5 activator activity|negative regulation of transcription, DNA-templated|kinase activity|neuron cell-cell adhesion|neuron differentiation|neuron migr…
Eaat-2	19104.8	25632.5	12577.2	0.490673	-1.02717	8.14e-06	0.00202323	Down	381.591	456.043	568.42	258.459	234.196	230.511	protein_coding	BEEBASE:GB49785,GeneID:406113	excitatory amino acid transporter 2	Eaat	GO:0035264,GO:0005887,GO:0007399,GO:0005886,GO:0046326,GO:0008509,GO:0015501,GO:0005313,GO:0030534,GO:0098656,GO:0043200,GO:0031668,GO:0042493,GO:0070779,GO:0009416,GO:0051938,GO:0009611,GO:0089711,GO:0030673,GO:0021537,GO:0015813,GO:0030424,GO:0007632,GO:0010259,GO:0009986	multicellular organism growth|integral component of plasma membrane|nervous system development|plasma membrane|positive regulation of glucose import|anion transmembrane transporter activity|glutamate:sodium symporter activity|L-glutamate transmembrane transporter activity|adult behavior|anion transmembrane transport|response to amino acid|cellular response to extracellular stimulus|response to dr…
LOC410821	25810.1	35692.7	15927.6	0.446243	-1.1641	7.08e-06	0.00192565	Down	411.825	439.064	576.4	276.837	239.194	198.72	protein_coding	BEEBASE:GB55395,GeneID:410821			GO:0007166,GO:0005925,GO:0005887,GO:0097197	cell surface receptor signaling pathway|focal adhesion|integral component of plasma membrane|tetraspanin-enriched microdomain
LOC727570	5.77494	0.698943	10.8509	15.5248	3.9565	0.0381045	0.573763	Up	0.153902	0.140868	0	0	2.66684	2.02271	protein_coding	GeneID:727570			GO:2001046,GO:0005887,GO:0002092,GO:0031226,GO:0015031,GO:0031902,GO:0005765,GO:0042470,GO:0097487,GO:0007155,GO:1900746,GO:0016477,GO:0007166,GO:0007160,GO:0035646,GO:0009986,GO:0048757,GO:0012505,GO:0045807,GO:0070062	positive regulation of integrin-mediated signaling pathway|integral component of plasma membrane|positive regulation of receptor internalization|intrinsic component of plasma membrane|protein transport|late endosome membrane|lysosomal membrane|melanosome|multivesicular body, internal vesicle|cell adhesion|regulation of vascular endothelial growth factor signaling pathway|cell migration|cell surfa…
LOC724760	22.5759	9.42428	35.7275	3.791	1.92258	0.0155006	0.400032	Up	0.532921	0.251468	0.286014	0.732437	0.899985	2.27905	protein_coding	BEEBASE:GB45875,GeneID:724760			GO:0007166,GO:0006950,GO:0016021,GO:0005886,GO:0004930	cell surface receptor signaling pathway|response to stress|integral component of membrane|plasma membrane|G-protein coupled receptor activity
LOC725462	26.929	11.2174	42.6405	3.80127	1.92648	0.00715552	0.257751	Up	0.325697	0.0973707	0.123192	0.554544	1.11949	0.729612	protein_coding	BEEBASE:GB44987,GeneID:725462			GO:0030672,GO:0005313,GO:0015293,GO:0007268,GO:0089711,GO:0006836,GO:0050896,GO:0006814,GO:0007601,GO:0030054,GO:0016021,GO:0043005	synaptic vesicle membrane|L-glutamate transmembrane transporter activity|symporter activity|chemical synaptic transmission|L-glutamate transmembrane transport|neurotransmitter transport|response to stimulus|sodium ion transport|visual perception|cell junction|integral component of membrane|neuron projection
Kr-h1	34.9063	14.6714	55.1412	3.7584	1.91012	0.00239896	0.138164	Up	0.814126	0.287989	0.370759	2.80568	2.15375	1.96682	protein_coding	BEEBASE:GB45427,GeneID:100576395	kruppel homolog 1		GO:0003700,GO:0007552,GO:0045316,GO:0010977,GO:0006355,GO:0035075,GO:0005634,GO:0003677,GO:0046872	transcription factor activity, sequence-specific DNA binding|metamorphosis|negative regulation of compound eye photoreceptor development|negative regulation of neuron projection development|regulation of transcription, DNA-templated|response to ecdysone|nucleus|DNA binding|metal ion binding
LOC726786	45.3575	25.4783	65.2366	2.56047	1.35641	0.016097	0.407178	Up	1.66566	1.28606	0.760495	2.64828	2.68633	5.23742	protein_coding	BEEBASE:GB46287,GeneID:726786			GO:0005886,GO:0015171,GO:0015187,GO:0015078,GO:0005280,GO:0015180,GO:0015193,GO:0006865,GO:0015816,GO:0006811,GO:0005783,GO:0016021,GO:0005765	plasma membrane|amino acid transmembrane transporter activity|glycine transmembrane transporter activity|hydrogen ion transmembrane transporter activity|hydrogen:amino acid symporter activity|L-alanine transmembrane transporter activity|L-proline transmembrane transporter activity|amino acid transport|glycine transport|ion transport|endoplasmic reticulum|integral component of membrane|lysosomal m…
LOC726755	51.7043	34.0705	69.338	2.03513	1.02512	0.0442435	0.611616	Up	3.72904	0.916358	2.31299	3.6509	5.39609	6.424	protein_coding	BEEBASE:GB18327,GeneID:726755	pyrokinin-like receptor 2		GO:0008188,GO:0007589,GO:0071465,GO:0007186,GO:0007218,GO:0051928,GO:0016323,GO:0016021,GO:0001607	neuropeptide receptor activity|body fluid secretion|cellular response to desiccation|G-protein coupled receptor signaling pathway|neuropeptide signaling pathway|positive regulation of calcium ion transport|basolateral plasma membrane|integral component of membrane|neuromedin U receptor activity
Lop2	54.6738	10.9227	98.4248	9.01105	3.1717	0.00674613	0.250986	Up	1.14794	0.604836	0.363322	11.6679	2.59662	6.16148	protein_coding	BEEBASE:GB50034,GeneID:768250	long wavelength sensitive opsin 2		GO:0007602,GO:0018298,GO:0007601,GO:0016021,GO:0004930,GO:0009881	phototransduction|protein-chromophore linkage|visual perception|integral component of membrane|G-protein coupled receptor activity|photoreceptor activity
LOC411065	68.0526	41.9489	94.1564	2.24455	1.16643	0.0332367	0.557857	Up	0.406433	0.257474	0.227928	0.366788	0.791237	1.01649	protein_coding	BEEBASE:GB46686,GeneID:411065			GO:1902598,GO:0005887,GO:0005308,GO:0015293,GO:0016021,GO:0005886	creatine transmembrane transport|integral component of plasma membrane|creatine transmembrane transporter activity|symporter activity|integral component of membrane|plasma membrane
LOC725346	74.5366	38.508	110.565	2.87122	1.52167	0.00108992	0.0840282	Up	0.881381	0.0903644	0.821902	1.35786	2.26188	1.6645	protein_coding	BEEBASE:GB51844,GeneID:725346			GO:0005328,GO:0015175,GO:0005283,GO:0042940,GO:0015804,GO:0006814,GO:0005887,GO:0042943,GO:0015179	neurotransmitter:sodium symporter activity|neutral amino acid transmembrane transporter activity|sodium:amino acid symporter activity|D-amino acid transport|neutral amino acid transport|sodium ion transport|integral component of plasma membrane|D-amino acid transmembrane transporter activity|L-amino acid transmembrane transporter activity
LOC100576097	84.6139	33.4505	135.777	4.05906	2.02115	0.000683753	0.057935	Up	0.875619	0.271853	0.281359	1.02397	1.84265	2.39442	protein_coding	BEEBASE:GB50006,GeneID:100576097			GO:0005234,GO:0004970,GO:0035176,GO:0030054,GO:0016021,GO:0045211,GO:0007067,GO:0000079,GO:2000045,GO:0005634,GO:0016538,GO:0051301	extracellular-glutamate-gated ion channel activity|ionotropic glutamate receptor activity|social behavior|cell junction|integral component of membrane|postsynaptic membrane|mitotic nuclear division|regulation of cyclin-dependent protein serine/threonine kinase activity|regulation of G1/S transition of mitotic cell cycle|nucleus|cyclin-dependent protein serine/threonine kinase regulator activity|c…
LOC727007	92.0187	50.6475	133.39	2.63369	1.39709	0.00392364	0.184321	Up	0.753778	0.604255	0.510952	0.824431	1.67956	1.81457	protein_coding	BEEBASE:GB45148,GeneID:727007			GO:0005802,GO:0080025,GO:0005215,GO:0007040,GO:0030136,GO:0031901,GO:0005768	trans-Golgi network|phosphatidylinositol-3,5-bisphosphate binding|transporter activity|lysosome organization|clathrin-coated vesicle|early endosome membrane|endosome
LOC413472	111.151	24.6789	197.622	8.00775	3.0014	0.0206341	0.450526	Up	0.524981	0.357413	0.235936	2.28132	1.67629	6.12465	protein_coding	BEEBASE:GB45406,GeneID:413472			GO:0005243,GO:0009881,GO:0016264,GO:0006811,GO:0009416,GO:0005921,GO:0016021,GO:0005886	gap junction channel activity|photoreceptor activity|gap junction assembly|ion transport|response to light stimulus|gap junction|integral component of membrane|plasma membrane
LOC408362	113.09	62.9952	163.186	2.59045	1.3732	0.0251784	0.508254	Up	0.612851	0.248038	0.344666	0.51207	1.5343	1.16625	protein_coding	BEEBASE:GB54076,GeneID:408362			GO:0005622,GO:0016020,GO:0005215	intracellular|membrane|transporter activity
LOC410890	120.094	66.9212	173.266	2.5891	1.37245	0.0328029	0.557723	Up	8.67529	6.76024	10.1147	9.23447	29.044	22.7289	protein_coding	BEEBASE:GB50831,GeneID:410890			GO:0010629,GO:0045716,GO:0010988,GO:0009888,GO:0005783,GO:0005887,GO:0007167	negative regulation of gene expression|positive regulation of low-density lipoprotein particle receptor biosynthetic process|regulation of low-density lipoprotein particle clearance|tissue development|endoplasmic reticulum|integral component of plasma membrane|enzyme linked receptor protein signaling pathway
LOC410788	120.427	12.2671	228.587	18.6341	4.21988	0.0293907	0.541789	Up	0.131785	0.0368674	0.0888144	1.08605	0.323547	3.19922	protein_coding	BEEBASE:GB49268,GeneID:410788			GO:0046328,GO:0060080,GO:0004970,GO:0032839,GO:0048169,GO:0006886,GO:0015277,GO:0005887,GO:0048172,GO:0043524,GO:0030165,GO:0008328,GO:0035249,GO:0051967,GO:0032983,GO:0043204,GO:0014069,GO:0045211,GO:0042803,GO:0042734,GO:0051402,GO:0031624,GO:0045202,GO:0019228,GO:0031625,GO:0043195,GO:0043525,GO:0001662,GO:0005234,GO:0030424,GO:0050806,GO:0006874,GO:0008066,GO:0030054,GO:0043113,GO:0007268,GO:…	regulation of JNK cascade|inhibitory postsynaptic potential|ionotropic glutamate receptor activity|dendrite cytoplasm|regulation of long-term neuronal synaptic plasticity|intracellular protein transport|kainate selective glutamate receptor activity|integral component of plasma membrane|regulation of short-term neuronal synaptic plasticity|negative regulation of neuron apoptotic process|PDZ domain…
LOC410282	126.487	71.2629	181.711	2.54987	1.35043	0.0421257	0.598925	Up	0.302226	0.214873	0.579411	1.35422	0.445301	0.965016	protein_coding	BEEBASE:GB43087,GeneID:410282			GO:0016021,GO:0014069,GO:0098839,GO:0007613,GO:2000463,GO:0097120,GO:2000312,GO:0048169,GO:0008542,GO:0030054,GO:0060076,GO:0005576	integral component of membrane|postsynaptic density|postsynaptic density membrane|memory|positive regulation of excitatory postsynaptic potential|receptor localization to synapse|regulation of kainate selective glutamate receptor activity|regulation of long-term neuronal synaptic plasticity|visual learning|cell junction|excitatory synapse|extracellular region
LOC409025	142.732	78.1353	207.329	2.65346	1.40787	0.00222862	0.132857	Up	2.38115	1.06904	1.81701	3.08211	5.5915	6.32621	protein_coding	BEEBASE:GB54020,GeneID:409025			GO:0048678,GO:0051895,GO:0070062,GO:0042493,GO:0060588,GO:0005576,GO:0000302,GO:0071638,GO:0005615,GO:0042246,GO:0043025,GO:0048471,GO:0015485,GO:0005319,GO:0010642,GO:0007568,GO:0042308,GO:0001525,GO:0048662,GO:0007420,GO:2000098,GO:0006006,GO:0022626,GO:2000405,GO:0006629,GO:0030425,GO:0014012,GO:1900016,GO:0005783	response to axon injury|negative regulation of focal adhesion assembly|extracellular exosome|response to drug|negative regulation of lipoprotein lipid oxidation|extracellular region|response to reactive oxygen species|negative regulation of monocyte chemotactic protein-1 production|extracellular space|tissue regeneration|neuronal cell body|perinuclear region of cytoplasm|cholesterol binding|lipid…
LOC410626	143.766	36.9778	250.554	6.77579	2.76039	0.0310567	0.54726	Up	0.45015	0.200321	0.289236	1.01888	1.40748	4.08161	protein_coding	BEEBASE:GB50526,GeneID:410626			GO:0005886,GO:0015129,GO:0005343,GO:0006811,GO:0016324,GO:0070062,GO:0016021	plasma membrane|lactate transmembrane transporter activity|organic acid:sodium symporter activity|ion transport|apical plasma membrane|extracellular exosome|integral component of membrane
LOC551428	144.81	50.0101	239.61	4.79124	2.2604	0.00233865	0.137013	Up	2.38441	0.743854	2.04752	4.55549	13.4895	9.00677	protein_coding	BEEBASE:GB43737,GeneID:551428			GO:0005355,GO:0005351,GO:0046323,GO:0035428,GO:0016021,GO:0016020,GO:0005886	glucose transmembrane transporter activity|sugar:proton symporter activity|glucose import|hexose transmembrane transport|integral component of membrane|membrane|plasma membrane
LOC552447	149.393	59.1349	239.652	4.05262	2.01886	0.00905487	0.294905	Up	1.33537	1.15671	1.28403	1.85104	7.11849	6.42725	protein_coding	BEEBASE:GB45147,GeneID:552447			GO:0005802,GO:0080025,GO:0005215,GO:0007040,GO:0030136,GO:0031901,GO:0005768	trans-Golgi network|phosphatidylinositol-3,5-bisphosphate binding|transporter activity|lysosome organization|clathrin-coated vesicle|early endosome membrane|endosome
LOC410862	171.835	84.3117	259.359	3.07619	1.62115	0.0313217	0.54726	Up	3.14167	0.419051	0.980992	1.7861	5.03961	6.99657	protein_coding	BEEBASE:GB49801,GeneID:410862			GO:0016021,GO:0008324	integral component of membrane|cation transmembrane transporter activity
LOC412056	172.619	113.156	232.082	2.05099	1.03632	0.00510313	0.216755	Up	3.51001	1.39227	2.55755	4.05602	4.46972	6.81751	protein_coding	BEEBASE:GB45950,GeneID:412056			GO:0006915,GO:0016021,GO:0005887,GO:0008514	apoptotic process|integral component of membrane|integral component of plasma membrane|organic anion transmembrane transporter activity
LOC725069	180.473	95.4465	265.499	2.78165	1.47594	0.0117465	0.341149	Up	3.92818	1.46496	3.01308	4.10308	10.9708	10.272	protein_coding	BEEBASE:GB49930,GeneID:725069			GO:0015031,GO:0005887,GO:0005427,GO:0006857	protein transport|integral component of plasma membrane|proton-dependent oligopeptide secondary active transmembrane transporter activity|oligopeptide transport
LOC100577385	180.768	95.4133	266.122	2.78915	1.47983	7.77e-06	0.00198142	Up	0.962332	0.876639	0.652853	2.437	1.70948	3.11042	protein_coding	GeneID:100577385			GO:0005355,GO:0005351,GO:0046323,GO:0035428,GO:0016021,GO:0016020,GO:0005886	glucose transmembrane transporter activity|sugar:proton symporter activity|glucose import|hexose transmembrane transport|integral component of membrane|membrane|plasma membrane
LOC411846	186.171	106.589	265.753	2.49325	1.31803	0.000487057	0.0459727	Up	2.58402	0.480982	2.46934	3.41039	4.62396	4.99559	protein_coding	BEEBASE:GB53300,GeneID:411846			GO:0016485,GO:0016021,GO:0006508,GO:0016020,GO:0008217,GO:0005886,GO:0030141,GO:0031982,GO:0046872,GO:0004222,GO:0070372,GO:0042803,GO:0042312,GO:0006915,GO:0046686,GO:0030819,GO:0042493,GO:0010613,GO:0031410,GO:0001666,GO:0045745,GO:0005769,GO:0035994,GO:0001921,GO:0009897	protein processing|integral component of membrane|proteolysis|membrane|regulation of blood pressure|plasma membrane|secretory granule|vesicle|metal ion binding|metalloendopeptidase activity|regulation of ERK1 and ERK2 cascade|protein homodimerization activity|regulation of vasodilation|apoptotic process|response to cadmium ion|positive regulation of cAMP biosynthetic process|response to drug|posi…
LOC724378	212.108	119.459	304.757	2.55114	1.35114	0.0329825	0.557723	Up	5.81193	0.652385	0.884737	5.30967	5.6417	8.25687	protein_coding	BEEBASE:GB47995,GeneID:724378			GO:0005886,GO:0005109,GO:0016477,GO:0030512,GO:0090263,GO:0035413,GO:0008284,GO:0010718,GO:0032092,GO:0045893,GO:0008360,GO:0005737,GO:0007179,GO:0016021,GO:0016020	plasma membrane|frizzled binding|cell migration|negative regulation of transforming growth factor beta receptor signaling pathway|positive regulation of canonical Wnt signaling pathway|positive regulation of catenin import into nucleus|positive regulation of cell proliferation|positive regulation of epithelial to mesenchymal transition|positive regulation of protein binding|positive regulation of…	ame04310,ame04350	Wnt signaling pathway|TGF-beta signaling pathway
LOC724608	214.061	99.2783	328.843	3.31233	1.72785	0.0426984	0.602864	Up	0.464244	0.361058	1.51066	3.94203	1.04458	2.83325	protein_coding	BEEBASE:GB41297,GeneID:724608			GO:0046154,GO:0008355,GO:0070588,GO:0005887,GO:0007608,GO:0030845,GO:0006816,GO:0005622,GO:0007605,GO:0045494,GO:0019722,GO:0005886,GO:0007602,GO:0016028,GO:0035997,GO:0005262,GO:0015278,GO:0071454,GO:0005516,GO:0007603,GO:0050962,GO:0042802,GO:0008104,GO:0050908,GO:0010461,GO:0051480,GO:0008377,GO:0046982,GO:0034703,GO:0009416,GO:0006828,GO:0042803,GO:0016027,GO:0001895,GO:0007005,GO:0015279,GO:…	rhodopsin metabolic process|olfactory learning|calcium ion transmembrane transport|integral component of plasma membrane|sensory perception of smell|phospholipase C-inhibiting G-protein coupled receptor signaling pathway|calcium ion transport|intracellular|sensory perception of sound|photoreceptor cell maintenance|calcium-mediated signaling|plasma membrane|phototransduction|rhabdomere|rhabdomere …	ame04745	Phototransduction - fly
Cyp6as5	74.3824	4.64767	144.117	31.0084	4.95459	0.0295369	0.732251	Up	0.206568	0.0363124	0.230706	0.624341	9.82472	2.74568	protein_coding	BEEBASE:GB49890,GeneID:409677	cytochrome P450 6AS5		GO:0005506,GO:0004497,GO:0016491,GO:0016705,GO:0005789,GO:0031090,GO:0020037	iron ion binding|monooxygenase activity|oxidoreductase activity|oxidoreductase activity, acting on paired donors, with incorporation or reduction of molecular oxygen|endoplasmic reticulum membrane|organelle membrane|heme binding
LOC551957	292.561	160.896	424.225	2.63663	1.3987	0.00368599	0.178681	Up	2.31134	0.764335	1.02086	2.23947	3.65115	4.55392	protein_coding	BEEBASE:GB47931,GeneID:551957			GO:0015771,GO:0016021,GO:0005886,GO:0015574	trehalose transport|integral component of membrane|plasma membrane|trehalose transmembrane transporter activity
P450 4aa1	319.851	169.143	470.559	2.78201	1.47613	0.00394719	0.276981	Up	16.1008	3.41639	8.62384	15.8212	31.5055	33.8372	protein_coding	BEEBASE:GB49626,GeneID:100577883	cytochrome P450 4aa1-like		GO:0005506,GO:0004497,GO:0016705,GO:0005789,GO:0031090,GO:0020037	iron ion binding|monooxygenase activity|oxidoreductase activity, acting on paired donors, with incorporation or reduction of molecular oxygen|endoplasmic reticulum membrane|organelle membrane|heme binding
LOC724471	316.697	131.423	501.971	3.8195	1.93338	0.0280269	0.535878	Up	1.19523	0.473519	2.77199	7.40523	1.81893	7.67014	protein_coding	BEEBASE:GB46302,GeneID:724471			GO:0051482,GO:0016042,GO:0005509,GO:0016056,GO:0002385,GO:0005096,GO:0043052,GO:0046673,GO:0004435,GO:0007601,GO:0004629,GO:0004871,GO:0008344,GO:0019722,GO:0046488,GO:0016059,GO:0008654,GO:0001580,GO:0006644,GO:0006651,GO:0045494,GO:0009649,GO:0016027,GO:0007602,GO:0043153,GO:0005622,GO:2000370,GO:0008377,GO:0016028	positive regulation of cytosolic calcium ion concentration involved in phospholipase C-activating G-protein coupled signaling pathway|lipid catabolic process|calcium ion binding|rhodopsin mediated signaling pathway|mucosal immune response|GTPase activator activity|thermotaxis|negative regulation of compound eye retinal cell programmed cell death|phosphatidylinositol phospholipase C activity|visua…
LOC726228	340.906	71.6866	610.126	8.51101	3.08933	0.0135078	0.369401	Up	0.504583	0.224889	0.57852	6.98902	1.59843	2.67577	protein_coding	BEEBASE:GB49478,GeneID:726228			GO:0007601,GO:0016021,GO:0005886,GO:0004930	visual perception|integral component of membrane|plasma membrane|G-protein coupled receptor activity	ame04013	MAPK signaling pathway - fly
LOC552592	385.088	191.395	578.781	3.02402	1.59647	7.18e-06	0.00192565	Up	8.14784	2.59129	4.40182	11.7934	18.0921	16.6867	protein_coding	BEEBASE:GB52702,GeneID:552592			GO:0015771,GO:0016021,GO:0005886,GO:0015574	trehalose transport|integral component of membrane|plasma membrane|trehalose transmembrane transporter activity
LOC412763	424.463	231.358	617.568	2.66931	1.41647	0.0127243	0.363337	Up	1.25652	0.154752	0.423485	1.12123	1.70896	2.1001	protein_coding	BEEBASE:GB42804,GeneID:412763			GO:0005044,GO:0004252,GO:0007565,GO:0016486,GO:0016485,GO:0006508,GO:0008217,GO:0035813,GO:0003050,GO:0031410,GO:0005576,GO:0005887	scavenger receptor activity|serine-type endopeptidase activity|female pregnancy|peptide hormone processing|protein processing|proteolysis|regulation of blood pressure|regulation of renal sodium excretion|regulation of systemic arterial blood pressure by atrial natriuretic peptide|cytoplasmic vesicle|extracellular region|integral component of plasma membrane
LOC410860	428.578	270.618	586.538	2.1674	1.11597	0.0341447	0.557857	Up	1.56394	1.18365	2.02304	1.84846	4.69896	3.77646	protein_coding	BEEBASE:GB49799,GeneID:410860			GO:0035752,GO:0008021,GO:0005783,GO:0043066,GO:0005802,GO:0005794,GO:0006898,GO:0042987,GO:0000139,GO:0006684,GO:0005795,GO:0030176,GO:0016021,GO:0005770,GO:0015809,GO:0005765,GO:0047496,GO:0006672,GO:0005764,GO:0006681,GO:0045121,GO:0001575,GO:0043005,GO:0005901,GO:0006678,GO:0005634,GO:0005737,GO:0007042,GO:0005886,GO:0005769	lysosomal lumen pH elevation|synaptic vesicle|endoplasmic reticulum|negative regulation of apoptotic process|trans-Golgi network|Golgi apparatus|receptor-mediated endocytosis|amyloid precursor protein catabolic process|Golgi membrane|sphingomyelin metabolic process|Golgi stack|integral component of endoplasmic reticulum membrane|integral component of membrane|late endosome|arginine transport|lyso…	ame04142	Lysosome
LOC411685	437.49	246.328	628.651	2.55209	1.35168	0.016598	0.407954	Up	4.09171	3.5836	4.99439	5.99669	16.1134	11.5545	protein_coding	BEEBASE:GB43256,GeneID:411685			GO:0005777,GO:0005524,GO:0042626,GO:0005324,GO:0042803,GO:0006635,GO:0032000,GO:0055085,GO:0042760,GO:0000038,GO:0005829,GO:0016021,GO:0005778	peroxisome|ATP binding|ATPase activity, coupled to transmembrane movement of substances|long-chain fatty acid transporter activity|protein homodimerization activity|fatty acid beta-oxidation|positive regulation of fatty acid beta-oxidation|transmembrane transport|very long-chain fatty acid catabolic process|very long-chain fatty acid metabolic process|cytosol|integral component of membrane|peroxi…	ame02010,ame04146	ABC transporters|Peroxisome
LOC725614	671.019	379.069	962.97	2.54036	1.34503	0.0456433	0.615938	Up	2.76267	2.416	2.47349	4.03128	5.55871	10.4424	protein_coding	BEEBASE:GB43953,GeneID:725614			GO:0050767,GO:0042753,GO:0001046,GO:0042176,GO:2001016,GO:0003677,GO:2000074,GO:0045893,GO:0070888,GO:0051775,GO:0000982,GO:0001190,GO:0032922,GO:0007623,GO:0043161,GO:0060137,GO:0007283,GO:0000060,GO:0045599,GO:0051726,GO:2000323,GO:2000772,GO:0032007,GO:0033391,GO:0042634,GO:0090403,GO:0016605,GO:0050796,GO:0090263,GO:0005667,GO:0042594,GO:0007622,GO:0046982,GO:0006351,GO:0003700,GO:0048148,GO:…	regulation of neurogenesis|positive regulation of circadian rhythm|core promoter sequence-specific DNA binding|regulation of protein catabolic process|positive regulation of skeletal muscle cell differentiation|DNA binding|regulation of type B pancreatic cell development|positive regulation of transcription, DNA-templated|E-box binding|response to redox state|transcription factor activity, RNA po…	ame04711	Circadian rhythm - fly
LOC552371	720.185	425.742	1014.63	2.3832	1.2529	9.13e-09	1.24e-05	Up	10.1194	9.42969	11.1707	23.163	23.45	27.8206	protein_coding	BEEBASE:GB44771,GeneID:552371			GO:0017127,GO:0046982,GO:0042803,GO:0034041,GO:0033344,GO:0055085,GO:0016021,GO:0005886,GO:0005524	cholesterol transporter activity|protein heterodimerization activity|protein homodimerization activity|sterol-transporting ATPase activity|cholesterol efflux|transmembrane transport|integral component of membrane|plasma membrane|ATP binding
Vg	724.562	239.53	1209.59	5.04987	2.33625	0.0304438	0.544698	Up	2.46028	0.184391	0.169497	5.67705	7.68577	1.0576	protein_coding	BEEBASE:GB49544,GeneID:406088	vitellogenin		GO:0005576,GO:0005319,GO:0045735	extracellular region|lipid transporter activity|nutrient reservoir activity
LOC408302	1053.33	601.972	1504.68	2.49959	1.32169	0.00800794	0.277663	Up	11.9175	4.69384	6.41382	11.5745	25.7069	23.2436	protein_coding	BEEBASE:GB48382,GeneID:408302			GO:0005524,GO:0015226,GO:0015491,GO:0008514,GO:0009437,GO:0015879,GO:0005887,GO:0031231,GO:0005777	ATP binding|carnitine transmembrane transporter activity|cation:cation antiporter activity|organic anion transmembrane transporter activity|carnitine metabolic process|carnitine transport|integral component of plasma membrane|intrinsic component of peroxisomal membrane|peroxisome
LOC551053	1780.41	417.547	3143.28	7.52797	2.91226	1.14e-08	1.24e-05	Up	37.1331	2.79406	3.42086	101.314	91.8922	157.124	protein_coding	BEEBASE:GB54756,GeneID:551053			GO:0015771,GO:0016021,GO:0005886,GO:0015574	trehalose transport|integral component of membrane|plasma membrane|trehalose transmembrane transporter activity
Tret1	4159.5	2537.29	5781.7	2.27869	1.18821	0.00705937	0.257012	Up	57.1558	26.2163	36.2354	60.8403	104.462	116.833	protein_coding	BEEBASE:GB55302,GeneID:551643	trehalose transporter 1	Amtret1	GO:0015771,GO:0016021,GO:0005886,GO:0015574	trehalose transport|integral component of membrane|plasma membrane|trehalose transmembrane transporter activity
LOC408551	8042.51	3718.45	12366.6	3.32573	1.73367	0.000515247	0.0469096	Up	13.7284	4.77871	7.55593	19.885	29.3641	36.6284	protein_coding	BEEBASE:GB45943,GeneID:408551			GO:0061333,GO:0005576,GO:0061304,GO:0005615,GO:0005201,GO:0048407,GO:0071711,GO:0048514,GO:0007420,GO:0001569,GO:0071230,GO:0038063,GO:0030855,GO:0005604,GO:0030198,GO:0005587,GO:0007528,GO:0031012	renal tubule morphogenesis|extracellular region|retinal blood vessel morphogenesis|extracellular space|extracellular matrix structural constituent|platelet-derived growth factor binding|basement membrane organization|blood vessel morphogenesis|brain development|branching involved in blood vessel morphogenesis|cellular response to amino acid stimulus|collagen-activated tyrosine kinase receptor sig…	ame04512,ame04933	ECM-receptor interaction|AGE-RAGE signaling pathway in diabetic complications

## Sheet: Cuticle structure related genes
Cuticle structure related genes of all DEGs
name	baseMean	baseMean_control_Sample_A	baseMean_case_Sample_B	foldChange	log2FoldChange	pval	padj	up_down	fpkm_Sample_A_1	fpkm_Sample_A_2	fpkm_Sample_A_3	fpkm_Sample_B_1	fpkm_Sample_B_2	fpkm_Sample_B_3	gene_biotype	Dbxref	description	gene_synonym	GO_id	GO_term	pathway	pathway_description
Apd-1	717.393	1216.89	217.898	0.179062	-2.48147	0.0164559	0.407954	Down	21.7804	30.9312	71.295	14.1041	1.93192	5.45368	protein_coding	BEEBASE:GB53115,GeneID:551367	apidermin 1
Apd-2	945.026	1565.96	324.093	0.206961	-2.27257	1.61e-05	0.00315324	Down	134.965	274.828	231.345	70.7108	11.3881	47.8529	protein_coding	BEEBASE:GB53119,GeneID:727161	apidermin 2
Apd-3	255.061	424.689	85.4331	0.201166	-2.31354	0.0352348	0.563227	Down	18.5674	29.1553	71.7169	11.7872	1.39333	8.72593	protein_coding	BEEBASE:GB53114,GeneID:100037419	apidermin 3
CPR19	64.6623	91.3594	37.9652	0.415558	-1.26688	0.0307146	0.54643	Down	1.47446	3.78163	3.55181	1.4922	0.444895	1.52818	protein_coding	BEEBASE:GB50453,GeneID:413115	cuticular protein 19
CPR5	3564.07	5334.85	1793.28	0.336144	-1.57285	0.0343839	0.55992	Down	366.799	104.045	273.433	70.8816	42.1675	119.348	protein_coding	BEEBASE:GB40299,GeneID:552350	cuticular protein 5		GO:0042302	structural constituent of cuticle

## Sheet: Brain development related genes
Brain development related genes
name	baseMean	baseMean_control_Sample_A	baseMean_case_Sample_B	foldChange	log2FoldChange	pval	padj	up_down	fpkm_Sample_A_1	fpkm_Sample_A_2	fpkm_Sample_A_3	fpkm_Sample_B_1	fpkm_Sample_B_2	fpkm_Sample_B_3	gene_biotype	Dbxref	description	gene_synonym	GO_id	GO_term	pathway	pathway_description
Syt20	348.008	544.567	151.45	0.27811	-1.84627	0.0313521	0.54726	Down	5.15218	22.2882	14.1897	4.68106	3.3202	3.60156	protein_coding	BEEBASE:GB54319,GeneID:410052	synaptotagmin 20		GO:0061782,GO:0048174,GO:0019905,GO:0030425,GO:0031339,GO:0007420,GO:0032127,GO:0045956,GO:0048791,GO:0030173,GO:1903861,GO:0030285,GO:0043231,GO:1990742,GO:0044306,GO:0007613,GO:0043025,GO:0014049,GO:0045955,GO:0048471,GO:0014059,GO:0033604,GO:0005886,GO:0030100,GO:0046929,GO:0030276,GO:0097449,GO:0061792,GO:0050709,GO:0046872,GO:0030424,GO:0006906,GO:1905433,GO:0001786,GO:0030054	vesicle fusion with vesicle|negative regulation of short-term neuronal synaptic plasticity|syntaxin binding|dendrite|negative regulation of vesicle fusion|brain development|dense core granule membrane|positive regulation of calcium ion-dependent exocytosis|calcium ion-regulated exocytosis of neurotransmitter|integral component of Golgi membrane|positive regulation of dendrite extension|integral c…
Cdk5alpha	8851.5	12381.9	5321.09	0.429747	-1.21844	0.0323252	0.557414	Down	62.1054	133.051	105.012	66.8952	52.0342	21.6619	protein_coding	BEEBASE:GB55798,GeneID:411494			GO:0043025,GO:0005654,GO:0005634,GO:0048471,GO:0005886,GO:0014069,GO:0045296,GO:0021819,GO:0005509,GO:0030517,GO:0016534,GO:0045892,GO:0016301,GO:0007158,GO:0030182,GO:0001764,GO:0031175,GO:0018107,GO:0071158,GO:0043525,GO:0030424,GO:0043292,GO:0016533,GO:0005737,GO:0030425,GO:0043197,GO:0030426,GO:0016020,GO:0031594,GO:0043539,GO:0007411,GO:0007413,GO:0007420,GO:0021549,GO:0009790,GO:0048013,GO:…	neuronal cell body|nucleoplasm|nucleus|perinuclear region of cytoplasm|plasma membrane|postsynaptic density|cadherin binding|layer formation in cerebral cortex|calcium ion binding|negative regulation of axon extension|cyclin-dependent protein kinase 5 activator activity|negative regulation of transcription, DNA-templated|kinase activity|neuron cell-cell adhesion|neuron differentiation|neuron migr…
Dat	295.497	396.63	194.365	0.490041	-1.02903	0.00130022	0.093341	Down	6.33805	6.51683	7.18941	4.72083	4.35865	1.4365	protein_coding	BEEBASE:GB40867,GeneID:412285	dopamine transporter	NT-2	GO:0035094,GO:0015844,GO:0021984,GO:0005887,GO:0007608,GO:0040018,GO:0007568,GO:0045121,GO:0060134,GO:0042416,GO:0043005,GO:0042053,GO:0043025,GO:0005886,GO:0098793,GO:0035240,GO:0042420,GO:0005329,GO:0051591,GO:0015872,GO:0005330,GO:0042220,GO:0090494,GO:0008144,GO:0042493,GO:0051583,GO:0046872,GO:0030424,GO:0045471,GO:0007595,GO:0008504,GO:0009986,GO:0010039,GO:0007626,GO:0047485,GO:0016600,GO:…	response to nicotine|monoamine transport|adenohypophysis development|integral component of plasma membrane|sensory perception of smell|positive regulation of multicellular organism growth|aging|membrane raft|prepulse inhibition|dopamine biosynthetic process|neuron projection|regulation of dopamine metabolic process|neuronal cell body|plasma membrane|presynapse|dopamine binding|dopamine catabolic …
SIF amide	472.088	717.608	226.567	0.315726	-1.66326	0.00133659	0.0946196	Down	62.8554	61.9951	104.6	33.7737	36.4412	6.62013	protein_coding	BEEBASE:GB40093,GeneID:100578023			GO:0005576,GO:0007218	extracellular region|neuropeptide signaling pathway
slit homolog 1	1859.68	2955.85	763.505	0.258303	-1.95286	0.00540226	0.222958	Down	47.4731	45.2998	110.337	21.4321	13.7791	14.6404	protein_coding	BEEBASE:GB43897,GeneID:727408			GO:0008201,GO:0042802,GO:0043237,GO:0042803,GO:0043394,GO:0048495,GO:0061364,GO:0030336,GO:0048846,GO:0090288,GO:0007411,GO:0070100,GO:0048754,GO:0010596,GO:0010593,GO:0002689,GO:0090027,GO:0001657,GO:0071676,GO:0090024,GO:0001933,GO:0009986,GO:0005737,GO:0070062,GO:0005576,GO:0005615,GO:0016020,GO:0005886,GO:0005509,GO:0005095,GO:0002042,GO:0071504,GO:0032870,GO:0021836,GO:0021972,GO:0050929,GO:…	heparin binding|identical protein binding|laminin-1 binding|protein homodimerization activity|proteoglycan binding|Roundabout binding|apoptotic process involved in luteolysis|negative regulation of cell migration|axon extension involved in axon guidance|negative regulation of cellular response to growth factor stimulus|axon guidance|negative regulation of chemokine-mediated signaling pathway|bran…
